# Supplementary material for: Viewing sexual images is associated with reduced physiological arousal response to gambling loss
Source: PLoS One. 2018 Apr 12;13(4):e0195748. doi: 10.1371/journal.pone.0195748 (PMC5896982; doi:10.1371/journal.pone.0195748)
Supplement: S1 Dataset — (XLSX) [file pone.0195748.s002.xlsx]

## Sheet: Sheet1
SID	Response_Neutral_0	Response_Neutral_25	Response_Neutral_50	Response_Neutral_75	Response_Neutral_100	Response_Neutral_125	Response_Neutral_150	Response_Sexual_0	Response_Sexual_25	Response_Sexual_50	Response_Sexual_75	Response_Sexual_100	Response_Sexual_125	Response_Sexual_150	RT_Neutral_0	RT_Neutral_25	RT_Neutral_50	RT_Neutral_75	RT_Neutral_100	RT_Neutral_125	RT_Neutral_150	RT_Sexual_0	RT_Sexual_25	RT_Sexual_50	RT_Sexual_75	RT_Sexual_100	RT_Sexual_125	RT_Sexual_150	SCR_Neutral_Loss	SCR_Neutral_Gain	SCR_Sexual_Loss	SCR_Sexual_Gain	SCR_losses relative to gains_Neutral	SCR_losses relative to gains_Sexual	Proportion_Gambling_Neutral	Proportion_Gambling_Seuxal	AQ	Age
1	0.88	1	1	1	0.5	0.83	0.5	0.88	1	1	0.83	1	0.33	0.67	966	599.33	757.33	753.33	820.33	678	877.67	674.63	597.17	800.83	1044.5	791	1185.67	663.5	0.02709	0.00949	0.019694	0.00755	2.85458	2.60848	0.8056	0.8056	16	27
2	0.25	0.33	0.17	0.17	0	0	0	0.38	0.5	0	0	0	0	0	1400.25	1373.83	1411	1108.67	932	1068.67	1209	1782.75	1225.83	1292.17	1333.5	1055.83	986.5	998.67	0.156548	0.006527	0.535526	0.019935	23.9847	26.8636	0.1117	0.0833	27	26
3	0.13	1	0.17	0	0	0	0	0.38	1	0	0	0	0	0	1069.88	1050.83	1175.67	964.67	927	960	991.83	1148.38	1090.83	1051	1078	714.5	907.67	1026.67	0.176185	0.024854	0.053304	0.00949	7.0888	5.61686	0.195	0.1667	27	23
4	0.38	1	0.83	0.67	0.33	0.67	0	0.5	1	1	0.17	0.67	0.33	0	1791.25	934.33	1032.17	1168.67	1023	1708	1019.33	1293.13	1015.17	717.33	1910.67	996	881.67	1336.83	0.23051	0.133983	0.188615	0.034405	1.72044	5.4822	0.5833	0.5278	18	19
5	0.38	1	0.83	0.5	0.33	0	0	0.13	0.83	0.83	0.5	0.17	0	0.17	1246.63	1503.67	1294.33	2114.33	1471	1213.5	1683.83	1350.88	1194.5	1671	1775	1418.83	1286.33	1182.83	0.251957	0.124748	0.194035	0.057309	2.01973	3.38577	0.4444	0.4167	19	20
6	0.75	1	1	0.33	0	0	0	1	1	1	0.83	0.5	0.17	0	977.75	1085.5	1003	924.33	1057.17	1057.5	1028.67	912.38	1023.67	892.5	1113.17	990	1246.5	1166.5	0.377794	0.09184	0.282501	0.020655	4.11361	13.6771	0.3889	0.5833	24	24
7	0.63	0.83	0.67	0	0	0	0	0.75	0.83	0.5	0.33	0	0	0	1232.13	941.33	1062.17	919.83	1064.17	1134.67	1258.33	1041.13	1066.5	1088	1047.33	1059.67	1053	968.83	0.240273	0.119121	0.177152	0.042792	2.01705	4.13984	0.25	0.2778	11	21
8	0.88	1	0.83	1	0	0	0	1	1	1	1	0	0	0	1350.88	961.5	1265.33	1307.17	1050	992.5	1061.17	1287.25	960.17	1092.5	1283.67	1155.5	1014.33	1014.33	2.00821	0.240384	0.467217	0.178225	8.35416	2.6215	0.4722	0.5	9	20
9	0	0.83	0	0	0	0	0	0	1	0	0	0	0	0	972.88	1195.33	868.83	888.83	756.67	811.33	960.67	851.13	1139	958.33	750.83	712.67	881.17	735.17	0.414224	0.318396	0.459091	0.174242	1.30097	2.63479	0.1389	0.1667	13	22
10	0.75	1	0.5	0	0	0.17	0	0.75	1	0.17	0	0.17	0	0	993.88	929.33	1203.17	994.33	795	1049	1006.67	1070.25	1359.33	1175.5	1043.5	1198.83	1032.5	951	0.231981	0.046761	0.226435	0.108177	4.96099	2.09319	0.2778	0.2222	24	19
11	0.63	1	0.33	0.67	0.33	0	0	0.75	1	0.67	0.5	0.17	0	0	1666	1386	1778.5	1872.17	1310.67	1126.5	1256.17	1694.5	1084.83	1699.33	2334.17	1214.33	1197.67	1135.5	0.057623	0.022779	0.06648	0.015035	2.52965	4.42168	0.3883	0.39	25	26
12	0.13	1	0.83	0.83	0.33	0	0	0.88	0.83	1	1	0.6	0	0	1530.88	1381	1291.83	1819.83	1447.67	1185.33	1361.67	1437.75	1028.67	1064	1622	1618.6	1183.5	1277.83	0.474749	0.106169	0.354708	0.076473	4.47163	4.63834	0.5	0.5722	13	24
13	0.38	0.83	0	0	0	0	0	0.75	1	0	0	0	0	0	1588.25	1202.17	1246.5	1060	922.17	920.17	988.17	1621.25	1740.33	1072.67	1043.5	915.83	1054	821.5	0.215628	0.047479	0.363542	0.00393	4.54154	92.5043	0.1389	0.1667	10	19
14	1	1	1	1	1	1	1	0.88	1	1	1	1	1	1	618.88	599	570.17	641.5	562.33	790.83	651.33	539.13	497.67	649.17	616.5	789	661.33	818.5	0.293232	0.108736	0.340932	0.126362	2.69673	2.69806	1	1	9	21
15	0.25	1	1	1	1	0.83	0.83	0.88	1	1	1	1	1	1	1288.13	1042	1040.67	1110.67	1058.33	1232.17	910.83	1033	948.5	906.33	1001.67	895.5	1270.33	960	0.534257	0.146106	0.320743	0.179123	3.65664	1.79063	0.9444	1	20	25
16	0.75	1	0.33	0.33	0.33	0	0	0.88	0.83	0.5	0	0.67	0	0	1311.63	1656.5	1953.17	1769.83	1662.5	1333.33	1524.83	1397.38	1873.5	2315.83	1960	1998.17	1144.33	1175.33	0.53484	0.20027	0.630519	0.251852	2.67059	2.50353	0.3333	0.3333	15	23
17	0.13	0.83	0.67	0.17	0.17	0.17	0	0.38	0.83	0.83	0.5	0.17	0.33	0.67	1079.63	1259.83	1109.83	1301.33	937.33	1135.17	1201.17	929.38	1141.33	1317.5	937.5	1041.5	1202.83	916.83	0.522023	0.080312	0.154579	0.237628	6.49994	0.650508	0.3333	0.5556	12	19
18	1	1	0	0	0	0	0	1	0.5	0.5	0.17	0	0	0	831.38	1049.17	1141.33	960.67	1054.5	950.83	999.67	675.25	1028.17	1047.5	1196.5	996.83	804.33	870.17	1.30013	0.134906	0.846984	0.490366	9.63733	1.72725	0.1667	0.1944	17	19
19	0.75	0.83	1	0.5	0.83	0.33	0.67	0.5	1	1	0.83	0.67	0.5	0.33	1399.88	1376.67	1498.5	1448.33	1496.5	1942	1952.17	1226.88	1234.33	1291.33	2183.33	1743.83	2355.67	1435.83	0.159281	0.073459	0.061279	0.050291	2.1683	1.21849	0.6944	0.7222	16	22
20	0.63	1	0.83	0.67	0.67	0.5	0	0.25	0.83	0.67	0.5	0.17	0	0.5	723.75	1045.83	737.17	1006.33	812.83	1216.67	930.33	912.25	704.17	865.67	1211.67	952.5	860.5	954	0.272968	0.06831	0.059317	0.048505	3.99602	1.2229	0.6111	0.4444	15	19
21	1	1	0.83	0.67	0.33	0	0	0.63	0.67	0.83	0.83	0	0	0	920.13	1023	944	876.33	1135.67	884.83	909.5	953.38	880.33	1007.67	1098.17	804.83	787.83	918	0.056198	0.050994	0.125846	0.06769	1.10205	1.85915	0.4722	0.3889	17	18
22		0	0	0	0	0	0		0.33	0	0	0	0	0		738	837.5	803.83	858.83	882.33	844.17		1049	711.83	803.17	932.17	832.17	895.5		0.712214	1.34582	0.940766	0	1.43055	0	0.0556	30	21
23	1	1	1	1	0.33	0	0	1	1	1	1	0.5	0	0.17	470.63	708.33	649.5	838.67	906.17	754.17	706.83	519.63	644.83	581.33	833	784.67	1018.17	824.5	0.050447	0.015709	0.034475	0.018108	3.21134	1.90385	0.5556	0.6111	14	22
24	1	1	1	1	0.83	0	0	1	1	1	1	0.83	0	0	1348.25	1204.67	1284.33	1470.83	1525.5	1129	1235	1388.38	1004	1074.17	1233.33	1562	1034.17	1195.33	0.058405	0.08828	0.113542	0.057669	0.661588	1.96886	0.6389	0.6389	20	20
25	0.75	0.83	0.83	0.5	0.17	0	0	1	0.83	1	0.33	0.17	0	0	790.13	725.67	879.67	784.17	751	782.67	715	637.75	755.17	873	1074.83	782.83	759.83	815.67	0.051021	0.005219	0.183668	0.066932	9.77601	2.7441	0.3883	0.3883	25	20
26	0.38	1	1	0.83	1	0.5	0.33	0.63	1	1	1	1	0.83	0.67	1344.88	892.33	971.5	960	1130.5	1641.5	1178.83	1297.63	888.67	983.67	1031.67	1216	1467.5	1627.17	0.129253	0.041057	0.046787	0.043402	3.14814	1.07799	0.7778	0.9167	29	21
27	0.38	1	0.67	1	0.33	0.33	0.17	0.38	1	0.83	0.5	0.33	0.33	0.5	1218.75	1248.5	1507	1548	1210.83	1949.33	1217.33	1284.75	1118	1577.67	1668.67	1919	1495.67	1503.17	0.26036	0.289683	0.147902	0.133642	0.898776	1.1067	0.5833	0.5833	13	22
28	0.63	1	1	1	0.83	0.83	0	0	1	0.83	0.83	0.83	0.67	0.33	1032.25	911.83	1018.5	959.83	1201	1092.5	1289.33	1153.75	1029	1005.17	959.17	999.17	1164.17	1055	0.206392	0.085835	0.220764	0.068159	2.40452	3.23896	0.7778	0.75	13	21
29	0.75	1	1	0.83	0.17	0	0	0.63	1	1	1	0	0	0	1868.38	1524.17	2264.5	2176.67	2185	1480.83	1500	1888.88	1282.17	1693.83	2235.5	1926.67	1863.5	1408.33	0.317764	0.097734	0.317322	0.142204	3.25131	2.23146	0.5	0.5	13	22
30	1	1	1	1	0.83	1	0.67	1	1	1	1	1	1	0.83	1077.13	775.83	913.5	1269.67	1460.17	1196.83	1473.17	826.38	655.83	764.5	849.83	1599	1161.83	1426.83	0.246901	0.191392	0.23116	0.281666	1.29003	0.820688	0.9167	0.9722	25	21
31	0.75	1	1	1	0.17	0	0	0.5	1	1	1	0.33	0	0	1460.5	1018	1361.67	1733.33	1518.5	1274.33	1315.83	1380.25	970.17	1251	1569.17	1626.5	1270.17	1150.83	0.014374	0.241655	0.091112	0.049499	0.0594815	1.84068	0.5278	0.5556	15	24
32	1	1	1	0.5	0.17	0.17	0	1	1	1	0.33	0.17	0	0	689.25	841.67	1052.17	1556	1330.83	1087.83	1123.5	837.38	983.83	1038.67	1312	1133.83	1022.5	1142.33	0.156439	0.070022	0.179677	0.003911	2.23414	45.9414	0.4722	0.4167	16	20
33	1	1	1	1	1	0.17	0	1	1	1	1	0.83	0	0.17	895.88	1050	1172	959.5	1345.33	1262	1225.17	974.63	857.83	1002.83	1035.83	1504.83	1173	1493.33	0.07077	0.018092	0.060082	0.031948	3.91167	1.88062	0.6944	0.6667	19	23
34	1	1	0	0	0	0	0	1	1	0	0	0	0	0	765.25	928.17	1050.33	828.83	818.17	849.67	795.83	749.25	1216	906.83	939.33	810.33	733.17	878.67	0.792853	0.097098	0.312146	0.51977	8.16549	0.600546	0.1667	0.1667	26	19
