# Supplementary material for: Viewing sexual images is associated with reduced physiological arousal response to gambling loss
Source: PLoS One. 2018 Apr 12;13(4):e0195748. doi: 10.1371/journal.pone.0195748 (PMC5896982; doi:10.1371/journal.pone.0195748)
Supplement: S2 Dataset — (XLSX) [file pone.0195748.s003.xlsx]

## Sheet: AllData
SID	Trial	Image(Sex=1Neutral=0)	Gain	Loss	Certain	Decision(Gamble=1NoGamble=0)	RT	LossGainRatio	OutcomeValue	Outcome(Gain=2Loss=1NoGamble=0)	SCR_Image	SCR_GamblingOutcome
1	1	1	60	-45	0	0	481	0.75	0	0	2.80794	3.03959
1	2	1	56	-14	0	1	392	0.25	-14	1	2.26382	1.72521
1	3	0	48	-36	0	1	733	0.75	-36	1	0.699765	0.907566
1	4	1	56	0	28	1	474	0	0	1	0.51025	0.553764
1	5	1	64	-48	0	1	612	0.75	-48	1	0.627038	0.53886
1	6	1	48	-72	0	1	189	1.5	48	2	0.30922	0.260147
1	7	0	60	0	24	1	670	0	60	2	0.339911	0.994525
1	8	0	64	-16	0	1	406	0.25	-16	1	3.31628	2.74702
1	9	1	56	-56	0	1	218	1	56	2	0.501316	0.415087
1	10	0	44	-33	0	1	570	0.75	-33	1	0.407434	0.326417
1	11	0	56	-56	0	0	287	1	0	0	0.0133893	0
1	12	1	68	0	28	1	523	0	0	1	2.89593	3.51762
1	13	0	60	-45	0	1	873	0.75	-45	1	0.00351912	4.33571
1	14	1	64	-80	0	1	1021	1.25	-80	1	1.86529	1.94844
1	15	1	60	-90	0	1	425	1.5	60	2	1.35792	1.07763
1	16	1	56	-70	0	0	1300	1.25	0	0	0.302716	0.00532043
1	17	0	44	-11	0	1	540	0.25	44	2	1.15849	1.14052
1	18	1	64	-16	0	1	754	0.25	64	2	0.910462	0.669722
1	19	1	52	0	16	1	812	0	52	2	0.72677	0.503073
1	20	1	44	-55	0	0	1396	1.25	0	0	0.594426	0.484091
1	21	1	48	-24	0	1	772	0.5	-24	1	0.703847	0.464405
1	22	1	44	0	15	1	593	0	0	1	0.52763	0.605049
1	23	1	52	-65	0	0	702	1.25	0	0	0.322293	0.327803
1	24	0	64	-64	0	0	708	1	0	0	0.183001	0.696618
1	25	1	52	-78	0	0	932	1.5	0	0	0.469551	0.430296
1	26	0	52	-26	0	1	820	0.5	52	2	0.37388	0.334046
1	27	0	52	-52	0	1	816	1	52	2	0.330642	0.42221
1	28	1	60	-60	0	1	1041	1	60	2	0.27564	0.00131613
1	29	0	56	0	28	1	3339	0	0	1	0.324847	0.420462
1	30	1	64	-64	0	1	1548	1	64	2	0.455646	0.393751
1	31	1	44	-22	0	1	509	0.5	44	2	0.464875	0.408518
1	32	0	64	-48	0	1	803	0.75	64	2	0.160728	0.373398
1	33	0	60	-30	0	1	612	0.5	-30	1	0.743899	0.549392
1	34	0	52	0	16	1	473	0	52	2	1.26139	1.01447
1	35	1	60	-30	0	1	1281	0.5	60	2	0.479529	0.341456
1	36	0	48	-72	0	0	916	1.5	0	0	0.467757	0.449854
1	37	0	60	-90	0	1	523	1.5	-90	1	0.259788	0.689652
1	38	0	64	-80	0	1	619	1.25	-80	1	0.740963	0.452794
1	39	0	52	-13	0	1	538	0.25	52	2	0.644329	0.264732
1	40	1	52	-13	0	1	563	0.25	-13	1	0.328099	0.279418
1	41	0	44	-55	0	1	495	1.25	44	2	0.271019	0.697259
1	42	0	52	-39	0	1	956	0.75	-39	1	0.576834	0.1775
1	43	1	48	-60	0	0	729	1.25	0	0	0.410356	0.248543
1	44	0	52	-65	0	1	675	1.25	52	2	0.0952872	0.649265
1	45	0	44	-22	0	1	668	0.5	44	2	0.420118	0.451933
1	46	0	48	-12	0	1	754	0.25	48	2	0.11488	0.284889
1	47	0	64	-96	0	1	1142	1.5	64	2	0.273611	0.550782
1	48	1	64	-96	0	1	553	1.5	-96	1	0.568889	0.666186
1	49	0	44	-44	0	1	791	1	44	2	0.445055	0.383226
1	50	0	48	-24	0	1	402	0.5	-24	1	0.340745	0.211659
1	51	1	56	-84	0	0	921	1.5	0	0	0.161663	0.605063
1	52	1	52	-52	0	1	542	1	-52	1	0.414652	0.222654
1	53	1	52	-39	0	1	789	0.75	-39	1	0.609078	0.389757
1	54	1	72	0	32	0	935	0	32	0	0.268539	0.355915
1	55	0	64	0	30	1	740	0	64	2	0.353119	0.499537
1	56	0	56	-84	0	0	785	1.5	0	0	0.411025	0.295651
1	57	1	44	-11	0	1	679	0.25	44	2	0.863381	0.59531
1	58	0	64	-32	0	1	1003	0.5	-32	1	0.410487	0.341756
1	59	1	60	-15	0	1	533	0.25	60	2	0.406048	0.454447
1	60	1	64	-32	0	1	702	0.5	-32	1	0.334897	0.307937
1	61	1	44	-66	0	1	961	1.5	44	2	0.437557	0.362821
1	62	1	48	0	20	1	960	0	0	1	0.31513	0.359088
1	63	1	52	-26	0	1	944	0.5	-26	1	2.10539	0.0945473
1	64	0	60	-15	0	1	823	0.25	60	2	0.673916	0.594502
1	65	1	56	-28	0	1	597	0.5	-28	1	0.342596	0.238134
1	66	1	44	-44	0	1	495	1	44	2	0.154399	0.363764
1	67	1	48	-12	0	1	662	0.25	48	2	0.321861	0.297905
1	68	1	44	-33	0	1	704	0.75	44	2	0.256004	0.208091
1	69	0	52	-78	0	1	1014	1.5	52	2	0.274011	0.257711
1	70	0	68	0	28	0	647	0	28	0	0.243645	0.321812
1	71	0	60	-60	0	1	1131	1	-60	1	0.248942	0.212205
1	72	0	60	-75	0	0	1100	1.25	0	0	0.261071	0.354195
1	73	1	60	0	24	1	517	0	0	1	0.36816	0.292851
1	74	1	64	0	30	1	583	0	64	2	0.318317	0.272928
1	75	0	56	-28	0	1	1039	0.5	-28	1	0.0941703	0.299714
1	76	0	44	-66	0	0	886	1.5	0	0	0.325082	0.280077
1	77	0	44	0	15	1	630	0	44	2	0.326534	0.20112
1	78	0	56	-14	0	1	535	0.25	56	2	0.37195	0.349553
1	79	0	48	0	20	1	697	0	48	2	0.268187	0.258482
1	80	0	72	0	32	1	532	0	0	1	0.132856	0.172525
1	81	1	48	-36	0	1	554	0.75	-36	1	0.239356	0.216711
1	82	1	48	-48	0	1	902	1	48	2	0.00120713	0.246764
1	83	1	56	-42	0	1	3127	0.75	-42	1	0.14163	0.309707
1	84	0	56	-42	0	1	585	0.75	-42	1	0.350034	0.087203
1	85	0	48	-48	0	0	1189	1	0	0	0.365355	0.3337
1	86	0	48	-60	0	1	671	1.25	48	2	0.407076	0.383685
1	87	0	56	-70	0	1	508	1.25	-70	1	0.25688	0.288524
1	88	1	60	-75	0	1	1966	1.25	60	2	0.37287	0.281976
2	1	0	64	-96	0	0	2794	1.5	0	0
2	2	0	68	0	28	0	1516	0	28	2
2	3	0	60	0	24	0	1189	0	24	2
2	4	0	56	-14	0	0	1335	0.25	0	0
2	5	0	44	0	15	0	1776	0	15	2
2	6	0	44	-33	0	0	1211	0.75	0	0
2	7	0	48	-24	0	0	1576	0.5	0	0
2	8	1	52	-13	0	1	1662	0.25	52	2
2	9	0	48	-72	0	0	1177	1.5	0	0
2	10	1	64	-64	0	0	1315	1	0	0
2	11	0	60	-15	0	0	1687	0.25	0	0
2	12	1	56	-70	0	0	1018	1.25	0	0
2	13	0	48	-60	0	0	1052	1.25	0	0
2	14	0	52	-65	0	0	1053	1.25	0	0
2	15	1	56	-14	0	1	1875	0.25	-14	1
2	16	1	64	-32	0	0	1363	0.5	0	0
2	17	1	48	-24	0	0	1661	0.5	0	0
2	18	0	60	-75	0	0	1171	1.25	0	0
2	19	1	52	-78	0	0	1052	1.5	0	0
2	20	1	44	-55	0	0	1084	1.25	0	0
2	21	1	68	0	28	0	3369	0	28	2
2	22	0	64	0	30	1	1231	0	0	0
2	23	0	56	-42	0	0	1112	0.75	0	0
2	24	1	60	-60	0	0	1021	1	0	0
2	25	1	60	-30	0	0	1527	0.5	0	0
2	26	0	56	-28	0	1	1214	0.5	56	2
2	27	1	52	-26	0	0	1237	0.5	0	0
2	28	0	44	-11	0	0	1677	0.25	0	0
2	29	0	52	-13	0	1	1314	0.25	-13	1
2	30	1	60	0	24	1	1849	0	60	2
2	31	1	56	-84	0	0	1057	1.5	0	0
2	32	1	52	0	16	0	1384	0	16	2
2	33	1	56	-28	0	0	1119	0.5	0	0
2	34	1	44	-33	0	0	841	0.75	0	0
2	35	1	44	-22	0	0	846	0.5	0	0
2	36	1	52	-52	0	0	1115	1	0	0
2	37	1	72	0	32	0	1455	0	32	2
2	38	1	48	0	20	0	1309	0	20	2
2	39	1	48	-60	0	0	906	1.25	0	0
2	40	0	64	-48	0	0	802	0.75	0	0
2	41	1	64	-96	0	0	990	1.5	0	0
2	42	1	60	-15	0	0	962	0.25	0	0
2	43	0	44	-22	0	0	1634	0.5	0	0
2	44	1	48	-12	0	0	860	0.25	0	0
2	45	1	52	-39	0	0	2586	0.75	0	0
2	46	1	60	-45	0	0	1043	0.75	0	0
2	47	0	60	-60	0	0	1209	1	0	0
2	48	0	64	-16	0	1	1351	0.25	64	2
2	49	0	60	-90	0	0	915	1.5	0	0
2	50	1	56	-42	0	0	1462	0.75	0	0
2	51	0	44	-55	0	0	1278	1.25	0	0
2	52	0	56	-70	0	0	996	1.25	0	0
2	53	1	48	-48	0	0	1055	1	0	0
2	54	0	60	-30	0	0	1496	0.5	0	0
2	55	1	52	-65	0	0	1137	1.25	0	0
2	56	0	56	-84	0	0	810	1.5	0	0
2	57	0	44	-44	0	0	884	1	0	0
2	58	1	44	-66	0	0	826	1.5	0	0
2	59	1	60	-90	0	0	1316	1.5	0	0
2	60	1	48	-36	0	0	1227	0.75	0	0
2	61	1	44	-11	0	1	1231	0.25	-11	1
2	62	0	48	0	20	1	1532	0	48	2
2	63	0	64	-32	0	0	1320	0.5	0	0
2	64	1	44	0	15	0	1296	0	15	2
2	65	1	56	-56	0	0	729	1	0	0
2	66	0	44	-66	0	0	665	1.5	0	0
2	67	0	52	-26	0	0	1226	0.5	0	0
2	68	1	56	0	28	1	2010	0	56	2
2	69	0	64	-64	0	0	806	1	0	0
2	70	0	52	-52	0	0	833	1	0	0
2	71	1	64	-48	0	0	842	0.75	0	0
2	72	1	60	-75	0	0	842	1.25	0	0
2	73	0	60	-45	0	0	1027	0.75	0	0
2	74	0	48	-12	0	0	879	0.25	0	0
2	75	1	64	0	30	1	1590	0	0	0
2	76	0	56	-56	0	0	1049	1	0	0
2	77	0	48	-36	0	0	1154	0.75	0	0
2	78	0	52	-39	0	1	1346	0.75	52	2
2	79	0	52	-78	0	0	893	1.5	0	0
2	80	0	72	0	32	0	1244	0	32	2
2	81	0	64	-80	0	0	862	1.25	0	0
2	82	1	64	-80	0	0	932	1.25	0	0
2	83	0	56	0	28	0	1757	0	28	2
2	84	0	52	0	16	0	957	0	16	2
2	85	1	44	-44	0	0	1100	1	0	0
2	86	1	48	-72	0	0	751	1.5	0	0
2	87	1	64	-16	0	0	765	0.25	0	0
2	88	0	48	-48	0	0	811	1	0	0
3	1	1	56	-42	0	0	1161	0.75	0	0	0.106766	0
3	2	0	60	-75	0	0	1423	1.25	0	0	0	0
3	3	1	48	0	20	0	1803	0	20	2	7.09858	9.65307
3	4	1	60	0	24	1	2150	0	60	2	5.66901	1.09618
3	5	1	64	-48	0	0	1680	0.75	0	0	3.11345	4.42377
3	6	1	64	-96	0	0	1639	1.5	0	0	0	0
3	7	1	72	0	32	1	1022	0	0	0	7.06686	3.8672
3	8	0	56	-28	0	0	948	0.5	0	0	2.92401	2.73704
3	9	0	52	-78	0	0	1058	1.5	0	0	1.51135	1.22974
3	10	0	48	-72	0	0	1089	1.5	0	0	1.3673	1.42259
3	11	0	60	-15	0	1	971	0.25	60	2	0.29819	0.67268
3	12	0	60	-60	0	0	1156	1	0	0	0.18051	0.0725825
3	13	0	56	-70	0	0	1085	1.25	0	0	0.245052	0.572147
3	14	0	56	-84	0	0	1321	1.5	0	0	0.426991	0.278817
3	15	1	56	-14	0	1	945	0.25	-14	1	0.889306	0.923096
3	16	1	68	0	28	1	797	0	0	0	0.792457	0.622512
3	17	0	60	-30	0	1	1671	0.5	60	2	0.661932	0.189132
3	18	1	60	-15	0	1	1330	0.25	60	2	0	0
3	19	1	56	-28	0	0	1228	0.5	0	0	6.01124	5.86026
3	20	1	56	-84	0	0	981	1.5	0	0	0.520344	0
3	21	0	44	-33	0	0	1088	0.75	0	0	3.08187	3.58799
3	22	0	60	-45	0	0	1150	0.75	0	0	2.15641	1.8767
3	23	0	56	-14	0	1	1149	0.25	56	2	4.87792	4.06324
3	24	1	44	-22	0	0	1104	0.5	0	0	1.6041	1.38358
3	25	1	52	-39	0	0	991	0.75	0	0	1.49068	1.15214
3	26	1	52	-78	0	0	1178	1.5	0	0	0.253112	0.08848
3	27	1	52	-65	0	0	925	1.25	0	0	0.0357873	0.107228
3	28	0	48	-12	0	1	1041	0.25	-12	1	6.56084	5.65517
3	29	0	44	0	15	1	807	0	44	2	2.46625	2.17701
3	30	1	56	-56	0	0	835	1	0	0	1.52744	1.42017
3	31	1	48	-12	0	1	1346	0.25	48	2	1.11688	1.23224
3	32	1	56	-70	0	0	889	1.25	0	0	0	0.0180961
3	33	1	64	-64	0	0	703	1	0	0	4.07921	3.54174
3	34	1	60	-75	0	0	910	1.25	0	0	1.74356	1.30955
3	35	0	44	-44	0	0	1195	1	0	0	1.12982	1.2881
3	36	1	60	-60	0	0	665	1	0	0	0.843328	0.899294
3	37	0	48	-60	0	0	825	1.25	0	0	0.0343818	0.071863
3	38	0	68	0	28	0	1245	0	28	2	1.37466	1.37982
3	39	1	44	-33	0	0	843	0.75	0	0	0.928434	1.1365
3	40	0	64	-48	0	0	897	0.75	0	0	0.844482	0.715988
3	41	1	64	-16	0	1	893	0.25	-16	1	0	0.17122
3	42	0	64	-32	0	0	1068	0.5	0	0	0	0
3	43	1	48	-24	0	0	863	0.5	0	0	7.30487	10.358
3	44	0	56	-56	0	0	852	1	0	0	6.61522	5.49076
3	45	0	52	-13	0	1	1083	0.25	52	2	0.914601	0.649684
3	46	0	52	-52	0	0	832	1	0	0	1.58538	1.94303
3	47	0	52	-65	0	0	825	1.25	0	0	1.91629	1.69321
3	48	1	60	-90	0	0	825	1.5	0	0	1.39422	1.23675
3	49	0	56	0	28	0	1403	0	28	2	0.843134	0.103135
3	50	0	48	-24	0	0	897	0.5	0	0	0	0
3	51	0	64	-96	0	0	855	1.5	0	0	9.17861	9.94822
3	52	1	60	-45	0	0	966	0.75	0	0	5.81261	3.65212
3	53	1	52	0	16	0	1079	0	16	2	2.78246	2.83998
3	54	0	64	0	30	0	1073	0	30	2	0.411449	0
3	55	0	44	-66	0	0	815	1.5	0	0	1.96173	2.11017
3	56	1	48	-60	0	0	1085	1.25	0	0	1.47991	1.43268
3	57	1	60	-30	0	0	946	0.5	0	0	1.11699	0.986651
3	58	1	48	-72	0	0	792	1.5	0	0	1.01324	1.02669
3	59	0	44	-22	0	0	1389	0.5	0	0	0.700048	1.04305
3	60	0	44	-11	0	1	1036	0.25	-11	1	0.830074	0.58703
3	61	1	44	-55	0	0	773	1.25	0	0	0.765701	0.750672
3	62	1	48	-36	0	0	827	0.75	0	0	0.834527	0.527122
3	63	0	64	-16	0	1	1025	0.25	-16	1	0	0.0627777
3	64	0	52	0	16	0	1188	0	16	2	0.869834	0.984297
3	65	1	52	-52	0	0	773	1	0	0	1.29858	0.136259
3	66	1	52	-26	0	0	1058	0.5	0	0	0	0.113106
3	67	1	64	-32	0	0	1107	0.5	0	0	0.651012	0.467848
3	68	0	52	-26	0	0	1081	0.5	0	0	0.746841	0.970313
3	69	0	48	0	20	0	1065	0	20	2	0.00915884	0.0132212
3	70	0	48	-48	0	0	757	1	0	0	3.74623	3.75594
3	71	1	56	0	28	0	919	0	28	2	0.098394	0.323131
3	72	0	60	-90	0	0	813	1.5	0	0	2.72191	3.13382
3	73	0	52	-39	0	0	910	0.75	0	0	1.48725	1.85571
3	74	0	64	-64	0	0	770	1	0	0	0.0209346	0.00147471
3	75	0	56	-42	0	0	900	0.75	0	0	2.72256	2.92525
3	76	1	44	-11	0	1	1007	0.25	-11	1	1.11142	0.916028
3	77	1	52	-13	0	1	1024	0.25	52	2	0	0.145561
3	78	0	44	-55	0	0	896	1.25	0	0	1.37036	1.25139
3	79	1	64	-80	0	0	864	1.25	0	0	0.00337476	0.00998787
3	80	0	72	0	32	0	1020	0	32	2	2.94189	2.57044
3	81	1	44	-44	0	0	635	1	0	0	0.0556287	0
3	82	1	64	0	30	0	736	0	30	2	2.15032	2.46996
3	83	1	44	0	15	0	681	0	15	2	1.27609	1.30435
3	84	0	64	-80	0	0	706	1.25	0	0	0.151844	0.142507
3	85	1	48	-48	0	0	676	1	0	0	0.780512	1.08298
3	86	1	44	-66	0	0	745	1.5	0	0	0.827023	0.990328
3	87	0	60	0	24	0	758	0	24	2	0.553408	0.636929
3	88	0	48	-36	0	0	843	0.75	0	0	0.770703	1.00838
4	1	1	56	-28	0	1	915	0.5	56	2	2.10035	1.61761
4	2	0	56	-70	0	0	904	1.25	0	0	1.76094	5.10338
4	3	0	60	-15	0	1	710	0.25	60	2	0	0
4	4	0	64	-64	0	0	1037	1	0	0	2.28993	2.60731
4	5	0	44	-44	0	0	1087	1	0	0	0	0
4	6	1	48	-60	0	0	840	1.25	0	0	6.60404	5.11951
4	7	0	56	-28	0	1	825	0.5	-28	1	1.55486	0.0491921
4	8	1	60	-45	0	0	3401	0.75	0	0	4.52281	3.34899
4	9	1	60	-75	0	0	827	1.25	0	0	1.91009	1.84544
4	10	1	48	-36	0	0	1137	0.75	0	0	0	0
4	11	1	60	0	24	1	605	0	60	2	5.35999	3.65115
4	12	1	44	-11	0	1	723	0.25	-11	1	3.62405	3.06465
4	13	0	64	-16	0	1	783	0.25	-16	1	11.8227	12.9639
4	14	1	52	-78	0	0	1143	1.5	0	0	2.05049	4.92926
4	15	1	64	-32	0	1	686	0.5	64	2	0	0
4	16	1	44	-44	0	0	802	1	0	0	35.0208	25.1096
4	17	0	48	0	20	0	3923	0	20	0	11.3403	10.1245
4	18	0	60	-45	0	0	2138	0.75	0	0	7.09266	6.91904
4	19	1	60	-15	0	1	911	0.25	-15	1	5.30106	4.41271
4	20	1	52	0	16	1	1514	0	52	2	0	0
4	21	1	64	-48	0	0	891	0.75	0	0	6.92586	6.08985
4	22	0	56	-84	0	0	772	1.5	0	0	4.80156	4.65058
4	23	1	56	-14	0	1	677	0.25	56	2	1.11171	0.473706
4	24	1	56	0	28	0	2200	0	28	0	0	0
4	25	0	44	-66	0	0	883	1.5	0	0	2.8955	4.32692
4	26	0	44	-33	0	0	943	0.75	0	0	3.01757	3.65932
4	27	0	60	0	24	0	1380	0	24	0	0.00603691	0
4	28	1	64	-80	0	0	781	1.25	0	0	4.23816	2.86783
4	29	0	48	-48	0	0	886	1	0	0	0	0
4	30	0	48	-36	0	1	900	0.75	48	2	20.08	25.719
4	31	1	64	-16	0	1	2291	0.25	64	2	10.2298	0.683047
4	32	0	44	-11	0	1	1179	0.25	-11	1	10.8388	2.03267
4	33	0	44	-55	0	1	4396	1.25	44	2	7.95495	0.282005
4	34	1	48	-24	0	1	944	0.5	-24	1	0	15.6123
4	35	1	44	-33	0	0	1627	0.75	0	0	11.7787	11.7122
4	36	0	48	-12	0	1	718	0.25	-12	1	13.363	6.99571
4	37	0	60	-30	0	1	699	0.5	-30	1	6.14489	4.30205
4	38	1	52	-13	0	1	828	0.25	-13	1	3.8984	0.000614178
4	39	1	64	-96	0	0	1132	1.5	0	0	0	0
4	40	0	52	0	16	1	1305	0	0	1	13.7856	8.90113
4	41	0	64	0	30	0	1437	0	30	0	8.24808	5.13515
4	42	1	72	0	32	0	1531	0	32	0	5.30905	1.02391
4	43	1	56	-84	0	0	826	1.5	0	0	4.09866	6.87588
4	44	1	56	-42	0	0	3840	0.75	0	0	12.6156	4.40602
4	45	1	44	0	15	1	1108	0	44	2	4.0375	0.996558
4	46	0	52	-26	0	1	681	0.5	52	2	0	9.91205
4	47	0	52	-52	0	0	888	1	0	0	8.35034	0
4	48	1	48	-72	0	0	912	1.5	0	0	0	4.23457
4	49	1	52	-52	0	0	839	1	0	0	2.99772	1.07414
4	50	0	56	0	28	1	2206	0	0	1	2.98481	2.97644
4	51	1	60	-90	0	0	1623	1.5	0	0	3.22493	1.45356
4	52	0	68	0	28	0	747	0	28	0	0.101242	0
4	53	0	64	-48	0	1	1433	0.75	-48	1	0	9.27461
4	54	1	56	-56	0	1	1213	1	56	2	7.92099	0.166643
4	55	1	60	-30	0	1	719	0.5	-30	1	4.55279	3.02017
4	56	0	48	-72	0	0	771	1.5	0	0	3.20641	3.1364
4	57	1	68	0	28	1	1751	0	68	2	0.524029	7.44758
4	58	0	64	-96	0	0	882	1.5	0	0	8.01064	4.67717
4	59	0	52	-78	0	0	735	1.5	0	0	4.33091	1.25949
4	60	1	44	-66	0	0	2385	1.5	0	0	5.63317	3.59169
4	61	0	48	-60	0	0	829	1.25	0	0	3.73129	2.49101
4	62	1	48	-48	0	1	966	1	-48	1	1.36543	3.51
4	63	1	44	-22	0	1	584	0.5	44	2	3.90769	4.3896
4	64	1	60	-60	0	1	1362	1	60	2	4.22089	1.25101
4	65	1	48	-12	0	1	661	0.25	48	2	2.81689	2.38885
4	66	0	52	-39	0	1	859	0.75	52	2	2.50155	12.665
4	67	0	56	-42	0	1	739	0.75	-42	1	10.255	6.32731
4	68	1	64	-64	0	1	794	1	-64	1	5.48298	2.81014
4	69	0	72	0	32	0	961	0	32	0	2.21051	3.18865
4	70	0	52	-13	0	1	1308	0.25	-13	1	2.70927	0
4	71	0	44	-22	0	1	540	0.5	-22	1	0	0
4	72	0	44	0	15	1	2371	0	0	1	0.0621132	5.89688
4	73	0	56	-56	0	1	1061	1	56	2	5.78974	3.48396
4	74	1	48	0	20	0	917	0	20	0	3.27147	1.89337
4	75	1	52	-39	0	1	568	0.75	52	2	1.66965	0.0139752
4	76	1	52	-65	0	0	979	1.25	0	0	2.93367	0.00943315
4	77	0	60	-90	0	0	2073	1.5	0	0	2.0384	3.12023
4	78	0	64	-80	0	1	2198	1.25	64	2	3.01799	2.2198
4	79	0	64	-32	0	0	1950	0.5	0	0	2.19188	1.86096
4	80	0	60	-75	0	1	1530	1.25	60	2	1.83126	0
4	81	1	64	0	30	0	719	0	30	0	0	2.83984
4	82	0	52	-65	0	1	391	1.25	-65	1	0.335337	15.4739
4	83	0	60	-60	0	1	1179	1	60	2	5.58623	16.9778
4	84	0	56	-14	0	1	908	0.25	56	2	13.8386	6.5832
4	85	1	56	-70	0	1	924	1.25	-70	1	5.36815	4.75094
4	86	1	52	-26	0	1	456	0.5	52	2	2.42805	3.28303
4	87	1	44	-55	0	1	939	1.25	44	2	0.447351	4.12187
4	88	0	48	-24	0	1	1498	0.5	48	2	0	0
5	1	0	60	-15	0	1	1284	0.25	-15	1	0	1.44138
5	2	1	48	-12	0	0	1417	0.25	0	0	7.49464	7.47354
5	3	1	60	0	24	1	919	0	60	2	5.34103	2.93907
5	4	1	52	-78	0	0	1105	1.5	0	0	18.9311	43.335
5	5	0	56	-14	0	1	2843	0.25	-14	1	23.7808	15.0688
5	6	1	48	-36	0	0	1086	0.75	0	0	7.39066	6.8177
5	7	1	64	-32	0	1	1254	0.5	-32	1	18.8297	10.3627
5	8	0	52	-26	0	0	1189	0.5	0	0	5.66969	6.9154
5	9	1	56	-56	0	0	1025	1	0	0	6.41502	7.70276
5	10	0	60	-30	0	1	704	0.5	60	2	11.1923	12.3808
5	11	0	56	0	28	1	948	0	0	1	8.30938	9.01156
5	12	1	44	-22	0	0	2694	0.5	0	0	4.75615	1.35643
5	13	1	56	-28	0	1	883	0.5	-28	1	0.268991	2.04192
5	14	0	48	-12	0	1	1038	0.25	48	2	0	5.16994
5	15	1	56	-14	0	1	1201	0.25	56	2	13.7461	3.69425
5	16	1	60	-15	0	1	1062	0.25	-15	1	7.32896	6.4504
5	17	1	48	-60	0	0	1020	1.25	0	0	12.7065	21.5815
5	18	0	56	-84	0	0	2330	1.5	0	0	1.56811	0
5	19	0	52	-52	0	1	1667	1	-52	1	0	27.1836
5	20	0	64	0	30	1	989	0	0	1	12.7991	9.65356
5	21	0	44	0	15	0	1037	0	15	0	4.38591	3.05951
5	22	0	56	-70	0	0	1562	1.25	0	0	9.56693	8.69081
5	23	1	60	-90	0	1	1748	1.5	60	2	2.37268	1.06841
5	24	0	60	0	24	0	1102	0	24	0	22.2147	26.4773
5	25	1	52	-52	0	0	1577	1	0	0	5.42566	4.94593
5	26	1	44	-33	0	1	1002	0.75	44	2	1.71547	13.3695
5	27	1	56	-70	0	0	2312	1.25	0	0	4.63638	3.81165
5	28	0	52	-13	0	1	1154	0.25	52	2	0.74664	0.107604
5	29	0	44	-66	0	0	1893	1.5	0	0	3.4915	4.60958
5	30	0	60	-45	0	1	2636	0.75	-45	1	5.7247	4.5837
5	31	1	60	-75	0	0	994	1.25	0	0	2.8946	2.68675
5	32	0	44	-11	0	1	1683	0.25	-11	1	1.75171	2.45885
5	33	1	44	-55	0	0	1345	1.25	0	0	1.98688	2.3367
5	34	1	60	-45	0	1	3908	0.75	60	2	0.953109	0.0534301
5	35	1	64	-80	0	0	1008	1.25	0	0	3.76019	7.10685
5	36	1	68	0	28	0	2172	0	28	0	10.9197	7.19992
5	37	0	64	-48	0	0	2736	0.75	0	0	0	5.29935
5	38	0	64	-80	0	0	1368	1.25	0	0	1.68747	0.136809
5	39	0	52	-78	0	0	2013	1.5	0	0	19.4323	27.1257
5	40	0	44	-22	0	1	1047	0.5	-22	1	7.74264	6.91194
5	41	0	64	-64	0	0	1087	1	0	0	1.28132	2.98166
5	42	0	48	-36	0	1	1845	0.75	-36	1	3.47468	3.64036
5	43	1	60	-60	0	0	1620	1	0	0	6.92901	15.8792
5	44	0	44	-44	0	1	2163	1	44	2	4.22349	3.49237
5	45	0	52	0	16	1	864	0	52	2	9.53176	11.3952
5	46	0	68	0	28	0	1521	0	28	0	0.0448486	5.34595
5	47	0	52	-39	0	1	3034	0.75	-39	1	5.11175	0.490284
5	48	1	64	-16	0	1	1144	0.25	64	2	3.01054	2.83124
5	49	0	60	-60	0	0	1731	1	0	0	1.80467	0.142251
5	50	1	56	-84	0	0	1039	1.5	0	0	6.39144	4.70888
5	51	1	48	-48	0	1	2032	1	-48	1	2.85726	1.23934
5	52	1	52	-26	0	1	1162	0.5	52	2	0	3.03881
5	53	0	64	-96	0	0	1064	1.5	0	0	30.528	31.0195
5	54	0	48	-24	0	1	1295	0.5	-24	1	7.65892	7.06227
5	55	1	52	-65	0	0	1039	1.25	0	0	4.35045	4.41591
5	56	0	72	0	32	0	1696	0	32	0	3.56506	3.24513
5	57	1	44	-66	0	0	1417	1.5	0	0	9.02784	12.0551
5	58	0	60	-90	0	0	1078	1.5	0	0	7.40255	0
5	59	1	72	0	32	0	1014	0	32	0	0	4.03554
5	60	1	60	-30	0	1	2790	0.5	60	2	6.04071	4.57013
5	61	1	48	-24	0	1	1243	0.5	-24	1	3.22984	2.82166
5	62	1	64	0	30	0	1512	0	30	0	3.67008	0.892741
5	63	1	52	-13	0	1	1014	0.25	52	2	1.94026	0
5	64	0	56	-56	0	0	987	1	0	0	14.429	10.916
5	65	1	52	0	16	0	1447	0	16	0	6.07857	5.38173
5	66	0	52	-65	0	0	1148	1.25	0	0	4.41697	4.42448
5	67	0	56	-42	0	0	1465	0.75	0	0	7.94817	6.4148
5	68	0	48	-72	0	0	1725	1.5	0	0	0.774325	0
5	69	1	44	0	15	0	1297	0	15	0	5.38778	4.67682
5	70	0	48	-48	0	0	1191	1	0	0	2.50308	0.561006
5	71	1	44	-11	0	1	1329	0.25	44	2	1.95285	0.252139
5	72	1	48	0	20	0	1498	0	20	0	3.17897	0.720113
5	73	0	48	-60	0	0	1287	1.25	0	0	2.73506	0.258556
5	74	1	48	-72	0	0	794	1.5	0	0	2.98475	3.35093
5	75	0	48	0	20	0	1816	0	20	0	2.5044	1.9549
5	76	1	44	-44	0	0	1235	1	0	0	1.22524	0.25767
5	77	1	64	-64	0	0	1024	1	0	0	13.3345	6.12052
5	78	1	64	-48	0	0	1313	0.75	0	0	9.16704	5.54763
5	79	0	64	-16	0	1	1020	0.25	-16	1	0	0.000704694
5	80	1	56	-42	0	0	1034	0.75	0	0	17.2371	11.9572
5	81	0	64	-32	0	1	2129	0.5	64	2	0	14.6077
5	82	0	44	-55	0	0	990	1.25	0	0	13.0848	9.63209
5	83	0	44	-33	0	0	970	0.75	0	0	3.11904	2.90109
5	84	0	60	-75	0	0	926	1.25	0	0	0	0.326944
5	85	1	64	-96	0	0	994	1.5	0	0	5.18958	3.07044
5	86	1	52	-39	0	1	2307	0.75	52	2	0.826387	0
5	87	1	56	0	28	0	948	0	28	0	3.81588	3.31514
5	88	0	56	-28	0	1	1402	0.5	-28	1	1.44933	0.805165
6	1	1	52	0	16	1	1030	0	52	2	3.22751	0.575827
6	2	0	52	0	16	1	1011	0	52	2	17.6297	14.8343
6	3	0	48	-12	0	1	2078	0.25	-12	1	4.54467	2.78468
6	4	1	44	-33	0	0	1219	0.75	0	0	0	0.0147972
6	5	1	44	-11	0	1	1175	0.25	-11	1	8.8754	5.87017
6	6	1	44	-66	0	0	1128	1.5	0	0	13.9708	10.2411
6	7	1	68	0	28	1	971	0	0	0	2.94938	0.901271
6	8	1	60	-60	0	0	1197	1	0	0	1.54331	11.0731
6	9	0	48	-72	0	0	1366	1.5	0	0	3.58504	2.54902
6	10	1	56	-42	0	1	946	0.75	56	2	0.376081	0
6	11	1	48	-60	0	0	1149	1.25	0	0	11.1242	7.11826
6	12	1	64	-48	0	1	993	0.75	64	2	3.9835	0.602463
6	13	0	64	-64	0	0	1101	1	0	0	3.29094	2.45952
6	14	0	52	-39	0	1	926	0.75	-39	1	3.12112	2.16206
6	15	1	56	0	28	1	1214	0	0	0	0.773545	0.00954765
6	16	1	64	-16	0	1	1292	0.25	-16	1	0	25.2247
6	17	0	56	0	28	1	919	0	0	0	10.057	7.66113
6	18	0	56	-56	0	0	1183	1	0	0	5.08164	2.54246
6	19	1	44	-55	0	0	1152	1.25	0	0	3.26673	3.45248
6	20	1	48	-72	0	0	1177	1.5	0	0	1.56958	1.15609
6	21	1	60	-30	0	1	907	0.5	-30	1	9.43925	7.67332
6	22	0	44	-66	0	0	1036	1.5	0	0	1.24009	3.29145
6	23	0	60	-90	0	0	1210	1.5	0	0	1.26667	8.56663
6	24	1	72	0	32	1	707	0	72	2	13.1105	11.1072
6	25	1	60	-45	0	1	1195	0.75	60	2	0.00286496	0
6	26	0	48	0	20	1	1111	0	0	0	18.6377	14.4494
6	27	1	44	-22	0	1	1127	0.5	44	2	3.36474	3.85136
6	28	1	48	-48	0	1	1010	1	-48	1	0.642577	0
6	29	1	60	-15	0	1	1231	0.25	-15	1	6.51176	5.33726
6	30	0	64	0	30	0	1056	0	30	2	2.23065	2.28156
6	31	1	56	-28	0	1	850	0.5	-28	1	1.82648	2.55834
6	32	1	64	-96	0	0	1300	1.5	0	0	0.328456	2.04611
6	33	0	44	-55	0	0	1404	1.25	0	0	0.516444	3.82127
6	34	0	48	-48	0	0	1112	1	0	0	0.0786749	0.085123
6	35	0	52	-65	0	0	1356	1.25	0	0	10.3425	7.15935
6	36	1	52	-78	0	0	1175	1.5	0	0	3.90936	3.16427
6	37	0	64	-32	0	1	1051	0.5	-32	1	2.43824	2.25935
6	38	1	48	-12	0	1	846	0.25	48	2	0.0908504	0.0203183
6	39	1	52	-65	0	0	1498	1.25	0	0	1.61798	1.45362
6	40	1	56	-84	0	0	1193	1.5	0	0	0	2.22424
6	41	0	60	-30	0	1	861	0.5	60	2	22.8977	17.7364
6	42	0	52	-26	0	1	776	0.5	52	2	3.47014	3.37358
6	43	0	56	-28	0	1	1014	0.5	56	2	0.872323	0.118138
6	44	0	44	-33	0	0	1077	0.75	0	0	2.84941	1.9203
6	45	0	56	-70	0	0	937	1.25	0	0	0.328092	0.56029
6	46	1	64	-32	0	1	811	0.5	64	2	1.49186	0.989804
6	47	0	52	-52	0	0	1031	1	0	0	3.53602	5.69821
6	48	0	44	-44	0	0	848	1	0	0	0.93741	1.58257
6	49	0	48	-36	0	0	1325	0.75	0	0	0.0364636	0
6	50	0	72	0	32	1	842	0	0	0	21.2997	16.5269
6	51	1	64	-80	0	0	995	1.25	0	0	4.88271	2.23585
6	52	0	44	-22	0	1	1516	0.5	44	2	2.74372	3.47567
6	53	1	52	-39	0	1	1218	0.75	52	2	2.44505	2.03391
6	54	0	52	-78	0	0	778	1.5	0	0	1.35911	0.744544
6	55	1	44	-44	0	0	1000	1	0	0	1.96648	0.175973
6	56	0	60	-45	0	0	835	0.75	0	0	5.9087	5.21171
6	57	1	60	-75	0	1	1730	1.25	-75	1	0	0.012576
6	58	1	56	-70	0	0	955	1.25	0	0	11.1666	8.86022
6	59	0	52	-13	0	1	897	0.25	-13	1	2.55925	2.06069
6	60	1	52	-26	0	1	901	0.5	-26	1	1.75363	1.76664
6	61	0	64	-96	0	0	813	1.5	0	0	0.767092	1.59435
6	62	0	44	-11	0	1	833	0.25	-11	1	15.9464	18.9468
6	63	1	48	0	20	1	790	0	48	2	12.9463	23.4517
6	64	1	48	-36	0	1	1108	0.75	-36	1	5.54464	5.32812
6	65	0	56	-84	0	0	969	1.5	0	0	2.36899	2.19371
6	66	0	60	-15	0	1	847	0.25	-15	1	1.94501	1.38745
6	67	0	48	-60	0	0	904	1.25	0	0	3.04829	2.71336
6	68	0	60	-75	0	0	954	1.25	0	0	1.73157	1.18311
6	69	0	60	0	24	1	813	0	0	0	1.19687	1.3502
6	70	1	48	-24	0	1	759	0.5	-24	1	0	0
6	71	1	56	-56	0	1	787	1	56	2	0.37226	0
6	72	1	64	-64	0	0	881	1	0	0	6.82443	5.12685
6	73	1	56	-14	0	1	730	0.25	56	2	1.32331	0.0700044
6	74	0	48	-24	0	1	800	0.5	-24	1	6.3341	4.97895
6	75	0	64	-48	0	0	653	0.75	0	0	1.76089	0.845286
6	76	0	64	-80	0	0	790	1.25	0	0	0.167018	0.31189
6	77	0	56	-14	0	1	892	0.25	-14	1	10.1411	11.6964
6	78	1	52	-52	0	1	1065	1	52	2	3.44143	2.7744
6	79	0	64	-16	0	1	966	0.25	64	2	1.59268	1.12747
6	80	0	56	-42	0	1	730	0.75	-42	1	1.1051	1.07881
6	81	1	60	-90	0	0	1026	1.5	0	0	0	2.63182
6	82	1	44	0	15	1	668	0	44	2	2.06445	1.26539
6	83	1	64	0	30	1	801	0	64	2	1.15958	1.13553
6	84	1	52	-13	0	1	868	0.25	-13	1	1.1575	1.01707
6	85	0	60	-60	0	0	1068	1	0	0	0.579259	0.378804
6	86	1	60	0	24	1	1118	0	0	0	0	0.0761069
6	87	0	44	0	15	0	1355	0	15	2	4.87919	4.13604
6	88	0	68	0	28	1	715	0	0	0	1.59171	1.69423
7	1	1	60	-15	0	0	915	0.25	0	0	0	7.58054
7	2	1	64	-96	0	0	1313	1.5	0	0	0.871414	16.97
7	3	0	52	-65	0	0	1371	1.25	0	0	0	7.32664
7	4	1	60	-75	0	0	1900	1.25	0	0	0	39.1782
7	5	1	48	-36	0	1	1022	0.75	48	2	0.863897	4.34766
7	6	0	64	-80	0	0	1168	1.25	0	0	2.51526	0
7	7	1	56	-14	0	1	907	0.25	56	2	27.5375	4.51306
7	8	0	48	-12	0	1	780	0.25	48	2	3.55104	1.47581
7	9	0	44	-11	0	1	974	0.25	-11	1	2.5973	0.863897
7	10	0	64	-96	0	0	2700	1.5	0	0	1.69655	0
7	11	0	56	-56	0	0	1395	1	0	0	13.8007	5.49493
7	12	1	60	-45	0	1	1227	0.75	-45	1	17.2957	1.88211
7	13	1	64	-80	0	0	991	1.25	0	0	4.89903	4.5535
7	14	1	44	-22	0	1	1355	0.5	44	2	3.56672	0
7	15	1	48	-12	0	1	1123	0.25	-12	1	1.76773	0
7	16	0	52	-26	0	1	1409	0.5	52	2	0.908659	11.0647
7	17	0	56	0	28	1	1281	0	56	2	0	34.9493
7	18	0	64	-48	0	0	798	0.75	0	0	3.74709	2.79437
7	19	1	52	-52	0	0	1067	1	0	0	8.82033	7.74001
7	20	0	68	0	28	1	762	0	68	2	2.75672	3.66326
7	21	0	56	-42	0	0	929	0.75	0	0	8.51838	7.46026
7	22	0	56	-14	0	1	1145	0.25	56	2	11.7194	7.66845
7	23	1	68	0	28	1	977	0	0	0	13.6729	7.66845
7	24	0	52	-52	0	0	751	1	0	0	12.4186	5.31042
7	25	0	60	0	24	1	1095	0	0	0	3.66326	0
7	26	1	52	-39	0	0	870	0.75	0	0	5.59514	5.12492
7	27	1	64	-16	0	1	1698	0.25	64	2	1.42709	0
7	28	0	60	-30	0	1	1228	0.5	-30	1	0.683899	10.9222
7	29	0	52	-13	0	0	706	0.25	0	0	3.04676	0
7	30	1	52	-65	0	0	813	1.25	0	0	4.02839	7.99945
7	31	0	44	-66	0	0	910	1.5	0	0	3.79021	0.944291
7	32	1	48	-60	0	0	852	1.25	0	0	0	28.9724
7	33	1	48	0	20	1	873	0	48	2	0	0.925143
7	34	0	48	-24	0	0	1022	0.5	0	0	2.81351	2.79437
7	35	1	56	-84	0	0	978	1.5	0	0	2.66637	0
7	36	0	56	-28	0	1	841	0.5	-28	1	3.19153	17.5094
7	37	1	48	-72	0	0	793	1.5	0	0	3.0541	7.10922
7	38	0	64	-32	0	1	1107	0.5	-32	1	6.79173	3.54255
7	39	1	48	-48	0	0	1168	1	0	0	5.05363	4.34502
7	40	1	60	-60	0	0	953	1	0	0	1.94401	1.94856
7	41	0	64	-64	0	0	852	1	0	0	9.96914	9.07496
7	42	0	64	0	30	0	1224	0	30	2	22.411	2.18987
7	43	1	56	-42	0	0	1283	0.75	0	0	4.03805	1.11513
7	44	0	48	-36	0	0	1003	0.75	0	0	5.95692	3.94318
7	45	1	44	-44	0	0	1273	1	0	0	6.25082	1.03545
7	46	0	60	-90	0	0	1008	1.5	0	0	25.2342	3.10719
7	47	1	44	-11	0	1	964	0.25	-11	1	4.29261	7.42858
7	48	0	64	-16	0	1	961	0.25	64	2	3.08378	6.14526
7	49	0	52	-39	0	0	1057	0.75	0	0	4.157	1.03545
7	50	0	44	0	15	0	1273	0	15	2	2.03852	0
7	51	1	64	-48	0	0	1028	0.75	0	0	4.99363	2.98196
7	52	0	48	-48	0	0	775	1	0	0	14.7242	0
7	53	1	44	0	15	1	1242	0	44	2	3.34813	12.4989
7	54	1	52	-26	0	1	1502	0.5	-26	1	20.7528	2.25807
7	55	0	60	-45	0	0	779	0.75	0	0	1.08259	27.3153
7	56	1	44	-33	0	0	854	0.75	0	0	5.25393	4.1774
7	57	1	44	-66	0	0	947	1.5	0	0	4.12672	4.08691
7	58	0	60	-15	0	1	1082	0.25	-15	1	8.2536	0.340711
7	59	1	60	-30	0	0	1054	0.5	0	0	4.96997	2.19525
7	60	0	52	-78	0	0	1305	1.5	0	0	0	46.7567
7	61	1	64	0	30	0	1110	0	30	2	12.4361	1.11604
7	62	0	44	-33	0	0	953	0.75	0	0	1.07988	15.606
7	63	0	44	-55	0	0	1082	1.25	0	0	5.46781	0
7	64	0	72	0	32	1	1256	0	72	2	0	23.8698
7	65	0	56	-70	0	0	855	1.25	0	0	3.16754	36.1973
7	66	1	52	-78	0	0	804	1.5	0	0	7.77259	5.49557
7	67	1	52	0	16	1	782	0	52	2	12.3086	0
7	68	1	48	-24	0	0	756	0.5	0	0	0	18.6413
7	69	1	56	-70	0	0	981	1.25	0	0	4.30334	3.20743
7	70	0	44	-44	0	0	1127	1	0	0	0	0
7	71	0	48	0	20	0	1403	0	20	2	7.59734	1.43324
7	72	1	56	-28	0	0	849	0.5	0	0	3.11394	1.03545
7	73	1	64	-64	0	0	990	1	0	0	0	1.06914
7	74	0	56	-84	0	0	844	1.5	0	0	2.09897	6.28154
7	75	1	64	-32	0	1	1012	0.5	-32	1	1.01803	3.5
7	76	0	48	-72	0	0	783	1.5	0	0	2.7669	1.98562
7	77	1	52	-13	0	1	792	0.25	-13	1	2.92627	1.94401
7	78	1	56	0	28	0	1104	0	28	2	2.90583	2.89233
7	79	1	60	0	24	1	1114	0	0	0	0	21.8204
7	80	1	56	-56	0	0	907	1	0	0	4.13677	4.10674
7	81	0	60	-75	0	0	1332	1.25	0	0	6.39105	6.32809
7	82	1	72	0	32	1	1127	0	72	2	21.4224	13.834
7	83	0	48	-60	0	0	1000	1.25	0	0	10.3617	3.41795
7	84	0	52	0	16	1	1563	0	0	0	0.858968	12.3403
7	85	0	44	-22	0	0	766	0.5	0	0	26.6484	4.44709
7	86	1	60	-90	0	0	978	1.5	0	0	5.58026	42.5239
7	87	1	44	-55	0	0	781	1.25	0	0	0	16.6995
7	88	0	60	-60	0	0	1485	1	0	0	2.10933	0
8	1	1	56	0	28	1	1225	0	0	0	1.97273	20.1427
8	2	0	48	0	20	1	1408	0	0	0	10.996	35.7456
8	3	0	64	-48	0	1	2310	0.75	64	2	0	26.0388
8	4	0	52	-26	0	1	1339	0.5	52	2	3.75406	3.72702
8	5	1	52	-52	0	0	1346	1	0	0	0	9.26755
8	6	1	60	-90	0	0	1497	1.5	0	0	0	40.6009
8	7	1	64	0	30	1	1500	0	0	0	1.84023	5.76638
8	8	1	60	-45	0	1	1203	0.75	-45	1	0.845783	0
8	9	0	60	-15	0	1	1122	0.25	-15	1	0	120.322
8	10	0	48	-36	0	1	1459	0.75	48	2	0	15.6945
8	11	1	64	-64	0	0	1232	1	0	0	1.88043	25.4586
8	12	0	44	-33	0	1	1158	0.75	-33	1	9.54046	0
8	13	0	64	-32	0	1	1512	0.5	64	2	11.597	47.517
8	14	1	56	-28	0	1	1108	0.5	56	2	0	16.4245
8	15	0	52	-13	0	1	899	0.25	52	2	2.00265	16.6805
8	16	0	44	-66	0	0	1131	1.5	0	0	14.9718	12.5588
8	17	0	56	-56	0	0	1040	1	0	0	1.98014	37.765
8	18	1	48	-12	0	1	931	0.25	48	2	32.3439	24.8295
8	19	1	60	-15	0	1	1002	0.25	60	2	0	7.52267
8	20	1	56	-70	0	0	1134	1.25	0	0	3.9827	2.0179
8	21	1	64	-96	0	0	881	1.5	0	0	0	16.2368
8	22	0	48	-72	0	0	1041	1.5	0	0	0	15.8124
8	23	1	56	-42	0	1	1109	0.75	-42	1	1.96536	30.0465
8	24	0	60	-60	0	0	1004	1	0	0	1.89416	5.72419
8	25	1	64	-48	0	1	1005	0.75	64	2	33.4446	24.9914
8	26	0	60	-45	0	1	847	0.75	-45	1	0	42.2877
8	27	0	52	-65	0	0	1223	1.25	0	0	1.80781	0
8	28	0	48	-60	0	0	923	1.25	0	0	17.8226	29.3769
8	29	0	60	-75	0	0	962	1.25	0	0	0	19.1876
8	30	0	56	-42	0	1	1060	0.75	56	2	3.64782	23.0261
8	31	0	48	-24	0	1	1015	0.5	48	2	8.6647	14.387
8	32	0	56	-14	0	1	964	0.25	-14	1	0	14.0422
8	33	0	72	0	32	1	1499	0	72	2	0	0
8	34	1	44	-66	0	0	945	1.5	0	0	3.46162	1.75181
8	35	1	48	-72	0	0	970	1.5	0	0	8.82019	21.6582
8	36	0	52	-52	0	0	1461	1	0	0	12.2208	0.575727
8	37	1	52	-26	0	1	1041	0.5	52	2	30.0079	6.21318
8	38	0	64	-80	0	0	988	1.25	0	0	1.64264	0
8	39	1	52	-65	0	0	1184	1.25	0	0	1.6211	1.63721
8	40	0	64	-16	0	1	1133	0.25	64	2	4.7845	0
8	41	1	52	0	16	1	1192	0	52	2	0	1.59482
8	42	0	56	-84	0	0	937	1.5	0	0	1.58451	0
8	43	1	52	-39	0	1	1313	0.75	-39	1	43.0283	13.7058
8	44	0	64	-96	0	0	1243	1.5	0	0	1.66466	5.16583
8	45	1	48	0	20	1	1216	0	0	0	94.748	17.0745
8	46	0	44	0	15	1	1285	0	44	2	11.3109	4.7845
8	47	0	44	-22	0	0	1357	0.5	0	0	4.72296	10.9499
8	48	1	48	-48	0	0	1357	1	0	0	4.32676	8.53664
8	49	0	64	0	30	1	1580	0	0	0	9.49755	7.55522
8	50	1	64	-16	0	1	1150	0.25	-16	1	3.7644	17.2613
8	51	0	56	0	28	0	1222	0	28	2	1.20117	15.5536
8	52	0	52	-78	0	0	886	1.5	0	0	11.9639	15.1654
8	53	0	48	-48	0	0	1030	1	0	0	4.45848	12.3086
8	54	0	68	0	28	1	1429	0	68	2	0	22.7019
8	55	1	60	-30	0	1	1119	0.5	60	2	1.06384	0
8	56	1	48	-60	0	0	1038	1.25	0	0	1.06384	6.42293
8	57	1	44	-33	0	1	2002	0.75	44	2	37.1004	0.618086
8	58	1	72	0	32	1	1193	0	0	0	3.35673	1.11604
8	59	1	44	-11	0	1	1023	0.25	-11	1	4.36871	0
8	60	0	64	-64	0	0	883	1	0	0	3.17575	0
8	61	0	60	-90	0	0	1129	1.5	0	0	1.04051	0
8	62	0	56	-70	0	0	851	1.25	0	0	1.88011	4.21869
8	63	1	68	0	28	1	1428	0	68	2	0	3.0988
8	64	0	44	-44	0	0	882	1	0	0	0.336367	1.0083
8	65	1	52	-78	0	0	864	1.5	0	0	0.996346	3.97125
8	66	0	44	-55	0	0	1008	1.25	0	0	0	8.23358
8	67	1	48	-24	0	1	1157	0.5	-24	1	13.5858	27.9099
8	68	0	52	-39	0	1	1009	0.75	-39	1	0.662394	2.99616
8	69	1	60	-60	0	0	927	1	0	0	0.97314	6.84408
8	70	1	60	0	24	1	1340	0	0	0	0	41.62
8	71	1	64	-80	0	0	982	1.25	0	0	0	7.88651
8	72	0	60	0	24	1	1193	0	0	0	0	13.8675
8	73	1	64	-32	0	1	1112	0.5	-32	1	0	1.93496
8	74	1	44	-55	0	0	952	1.25	0	0	0.522476	0
8	75	0	60	-30	0	1	1276	0.5	60	2	19.7655	8.67723
8	76	1	56	-84	0	0	929	1.5	0	0	13.8021	9.65265
8	77	1	56	-56	0	0	1025	1	0	0	1.86927	2.79437
8	78	1	56	-14	0	1	836	0.25	-14	1	6.37411	0.816905
8	79	0	52	0	16	1	1191	0	0	0	0.705334	14.9216
8	80	1	44	-44	0	0	1046	1	0	0	2.71385	0.902604
8	81	1	52	-13	0	1	819	0.25	-13	1	1.82752	10.1084
8	82	0	44	-11	0	1	856	0.25	44	2	0	0
8	83	1	48	-36	0	1	1070	0.75	48	2	6.31833	1.78729
8	84	1	44	0	15	1	1204	0	0	0	0	2.66621
8	85	1	44	-22	0	1	1018	0.5	44	2	6.49078	4.69993
8	86	1	60	-75	0	0	796	1.25	0	0	1.94401	13.8347
8	87	0	48	-12	0	1	795	0.25	48	2	7.68624	0.953014
8	88	0	56	-28	0	1	1093	0.5	56	2	2.85158	7.86795
9	1	0	48	-48	0	0	759	1	0	0
9	2	0	44	-33	0	0	805	0.75	0	0
9	3	1	60	-30	0	0	1105	0.5	0	0
9	4	1	68	0	28	0	1266	0	28	0
9	5	0	72	0	32	0	1172	0	32	0
9	6	0	44	-55	0	0	895	1.25	0	0
9	7	0	56	0	28	0	884	0	28	0
9	8	1	48	-36	0	0	904	0.75	0	0
9	9	1	52	-78	0	0	1009	1.5	0	0
9	10	0	64	-16	0	0	2417	0.25	0	0
9	11	1	60	-15	0	1	1270	0.25	60	2
9	12	1	56	-56	0	0	979	1	0	0
9	13	1	56	-70	0	0	1015	1.25	0	0
9	14	0	56	-42	0	0	1087	0.75	0	0
9	15	1	52	-13	0	1	1285	0.25	-13	1
9	16	0	48	-72	0	0	1028	1.5	0	0
9	17	1	60	-75	0	0	885	1.25	0	0
9	18	1	44	-11	0	1	1217	0.25	44	2
9	19	0	44	-44	0	0	944	1	0	0
9	20	0	60	-90	0	0	1410	1.5	0	0
9	21	0	64	-32	0	0	1088	0.5	0	0
9	22	1	48	-48	0	0	754	1	0	0
9	23	1	56	0	28	0	1030	0	28	0
9	24	0	48	-12	0	1	1071	0.25	-12	1
9	25	0	56	-84	0	0	1036	1.5	0	0
9	26	0	52	-39	0	0	1111	0.75	0	0
9	27	0	44	0	15	0	804	0	15	0
9	28	0	48	-36	0	0	848	0.75	0	0
9	29	1	72	0	32	0	859	0	32	0
9	30	1	52	-65	0	0	1030	1.25	0	0
9	31	0	60	-45	0	0	821	0.75	0	0
9	32	1	56	-28	0	0	1423	0.5	0	0
9	33	1	56	-14	0	1	1241	0.25	-14	1
9	34	1	48	-24	0	0	999	0.5	0	0
9	35	1	60	-60	0	0	692	1	0	0
9	36	1	60	-90	0	0	808	1.5	0	0
9	37	1	64	-80	0	0	932	1.25	0	0
9	38	0	52	-52	0	0	757	1	0	0
9	39	1	48	-72	0	0	664	1.5	0	0
9	40	1	64	-48	0	0	726	0.75	0	0
9	41	1	44	0	15	0	804	0	15	0
9	42	1	48	0	20	0	754	0	20	0
9	43	0	44	-66	0	0	724	1.5	0	0
9	44	1	60	-45	0	0	659	0.75	0	0
9	45	0	56	-56	0	0	611	1	0	0
9	46	0	64	0	30	0	665	0	30	0
9	47	1	64	-96	0	0	591	1.5	0	0
9	48	0	64	-64	0	0	730	1	0	0
9	49	1	52	-52	0	0	623	1	0	0
9	50	1	52	0	16	0	653	0	16	0
9	51	0	44	-22	0	0	933	0.5	0	0
9	52	1	44	-33	0	0	773	0.75	0	0
9	53	1	44	-22	0	0	663	0.5	0	0
9	54	0	56	-70	0	0	723	1.25	0	0
9	55	1	48	-60	0	0	813	1.25	0	0
9	56	0	64	-48	0	0	661	0.75	0	0
9	57	1	52	-26	0	0	670	0.5	0	0
9	58	1	44	-44	0	0	638	1	0	0
9	59	1	48	-12	0	1	942	0.25	48	2
9	60	0	56	-28	0	0	852	0.5	0	0
9	61	0	48	-24	0	0	861	0.5	0	0
9	62	0	64	-80	0	0	817	1.25	0	0
9	63	1	44	-55	0	0	612	1.25	0	0
9	64	1	52	-39	0	0	764	0.75	0	0
9	65	0	52	-65	0	0	780	1.25	0	0
9	66	0	60	-75	0	0	640	1.25	0	0
9	67	1	44	-66	0	0	500	1.5	0	0
9	68	0	52	-13	0	1	809	0.25	52	2
9	69	0	60	-30	0	0	737	0.5	0	0
9	70	1	64	-32	0	0	890	0.5	0	0
9	71	1	64	-64	0	0	590	1	0	0
9	72	1	56	-42	0	0	679	0.75	0	0
9	73	0	52	-26	0	0	742	0.5	0	0
9	74	0	52	-78	0	0	769	1.5	0	0
9	75	0	52	0	16	0	1618	0	16	0
9	76	1	64	0	30	0	765	0	30	0
9	77	0	48	-60	0	0	1013	1.25	0	0
9	78	0	60	-60	0	0	739	1	0	0
9	79	0	68	0	28	0	1014	0	28	0
9	80	1	64	-16	0	1	879	0.25	-16	1
9	81	0	60	-15	0	1	1106	0.25	-15	1
9	82	0	64	-96	0	0	797	1.5	0	0
9	83	0	48	0	20	0	808	0	20	0
9	84	0	44	-11	0	1	941	0.25	-11	1
9	85	1	60	0	24	0	678	0	24	0
9	86	0	56	-14	0	1	828	0.25	-14	1
9	87	1	56	-84	0	0	839	1.5	0	0
9	88	0	60	0	24	0	818	0	24	0
10	1	1	72	0	32	1	1066	0	0	1	0.0350857	0
10	2	1	52	-52	0	1	1640	1	-52	1	1.96834	0.53311
10	3	1	60	-75	0	0	1155	1.25	0	0	13.7298	3.34312
10	4	1	60	0	24	1	1217	0	60	2	2.62486	0.442043
10	5	1	60	-60	0	0	1476	1	0	0	5.20526	5.23078
10	6	1	64	-80	0	0	1399	1.25	0	0	10.3709	7.98677
10	7	0	60	-30	0	1	1217	0.5	-30	1	5.41045	0.394268
10	8	0	64	-16	0	1	993	0.25	64	2	3.55029	3.27168
10	9	0	44	-55	0	0	1436	1.25	0	0	3.11337	11.381
10	10	0	52	-65	0	1	1403	1.25	52	2	1.41864	3.17341
10	11	1	68	0	28	1	1368	0	68	2	3.56466	0.040227
10	12	0	56	-84	0	0	1179	1.5	0	0	1.05186	1.6105
10	13	0	48	0	20	1	1104	0	48	2	1.13579	0.115952
10	14	1	44	-66	0	0	1328	1.5	0	0	3.39923	0.645138
10	15	1	56	-42	0	0	1276	0.75	0	0	5.97602	4.50619
10	16	1	64	-32	0	0	1617	0.5	0	0	6.02773	0.123621
10	17	0	56	-42	0	0	1228	0.75	0	0	1.82079	0.379348
10	18	0	48	-24	0	1	1429	0.5	48	2	4.34081	0.0402652
10	19	0	52	-39	0	0	1049	0.75	0	0	1.01708	2.35206
10	20	0	64	0	30	1	878	0	64	2	2.25051	0
10	21	1	56	-14	0	1	2142	0.25	56	2	3.42617	6.78687
10	22	1	48	-48	0	0	993	1	0	0	0.416256	8.1401
10	23	0	52	-78	0	0	1088	1.5	0	0	13.0774	20.6558
10	24	1	56	-70	0	0	1018	1.25	0	0	6.09339	6.51685
10	25	0	48	-12	0	1	974	0.25	48	2	4.05987	3.85276
10	26	0	52	-26	0	1	1327	0.5	52	2	5.75552	0.174089
10	27	1	56	-28	0	1	1040	0.5	-28	1	4.41973	10.6485
10	28	1	44	-44	0	0	856	1	0	0	8.81063	8.49265
10	29	0	60	-75	0	0	863	1.25	0	0	3.72542	3.07707
10	30	1	64	-16	0	1	1136	0.25	-16	1	1.92374	6.81274
10	31	0	44	-66	0	0	1047	1.5	0	0	2.96975	4.22952
10	32	0	48	-48	0	0	1039	1	0	0	3.77184	3.68065
10	33	0	56	-70	0	0	829	1.25	0	0	1.46566	1.05341
10	34	1	52	-78	0	0	991	1.5	0	0	8.69157	8.02305
10	35	1	56	-56	0	0	1082	1	0	0	2.95861	0
10	36	1	44	0	15	1	663	0	44	2	16.899	9.43403
10	37	1	52	-13	0	1	916	0.25	52	2	24.0137	10.5735
10	38	1	48	-12	0	1	2296	0.25	48	2	4.53007	0
10	39	0	44	-44	0	0	701	1	0	0	2.53466	22.3951
10	40	1	60	-45	0	0	1167	0.75	0	0	7.98208	2.81965
10	41	0	44	0	15	0	1541	0	15	0	2.56302	0.152779
10	42	1	64	-64	0	0	1146	1	0	0	0.0926099	14.6616
10	43	0	60	-90	0	0	1111	1.5	0	0	1.92615	7.52574
10	44	1	64	-48	0	0	1093	0.75	0	0	0	12.962
10	45	0	56	-14	0	1	1063	0.25	-14	1	3.17168	8.25609
10	46	1	44	-33	0	0	1061	0.75	0	0	0.613613	29.17
10	47	0	48	-60	0	0	887	1.25	0	0	8.34362	13.6521
10	48	0	68	0	28	1	1156	0	0	1	1.59629	0
10	49	1	52	0	16	1	862	0	0	1	3.62722	4.56039
10	50	0	60	0	24	1	773	0	60	2	1.49156	2.60294
10	51	1	52	-65	0	0	867	1.25	0	0	3.73243	3.11576
10	52	0	52	-13	0	1	835	0.25	52	2	2.03772	4.97628
10	53	1	48	-24	0	0	1033	0.5	0	0	3.51506	3.53632
10	54	0	52	-52	0	0	655	1	0	0	2.12551	2.56846
10	55	0	44	-11	0	1	745	0.25	-11	1	2.45203	1.02387
10	56	0	48	-72	0	0	703	1.5	0	0	0.275322	3.2909
10	57	0	44	-22	0	0	1316	0.5	0	0	1.73567	2.23215
10	58	1	64	-96	0	0	688	1.5	0	0	0	13.3509
10	59	0	52	0	16	1	761	0	52	2	3.02778	1.50857
10	60	1	60	-30	0	0	1204	0.5	0	0	1.80589	2.15414
10	61	0	56	-28	0	0	830	0.5	0	0	2.13322	3.10735
10	62	1	48	-72	0	0	733	1.5	0	0	0	5.87154
10	63	0	64	-32	0	0	1100	0.5	0	0	0.871325	1.54496
10	64	0	48	-36	0	0	1198	0.75	0	0	1.14842	1.39032
10	65	0	56	-56	0	0	845	1	0	0	0.0068115	5.57074
10	66	0	64	-48	0	0	1075	0.75	0	0	0.356389	0.408838
10	67	0	72	0	32	1	1087	0	0	1	14.9274	33.1819
10	68	1	48	-36	0	0	662	0.75	0	0	6.41709	7.70295
10	69	1	48	0	20	1	1360	0	48	2	4.62408	0
10	70	1	56	0	28	0	772	0	28	0	3.92509	0.0885939
10	71	1	56	-84	0	0	1125	1.5	0	0	8.97155	1.7328
10	72	0	56	0	28	0	651	0	28	0	5.85801	4.71824
10	73	0	60	-45	0	0	801	0.75	0	0	3.56724	4.81579
10	74	0	44	-33	0	0	615	0.75	0	0	4.05151	4.07157
10	75	1	52	-26	0	0	1080	0.5	0	0	21.7952	5.89608
10	76	1	60	-15	0	1	1002	0.25	-15	1	2.48883	2.55809
10	77	1	52	-39	0	0	1002	0.75	0	0	2.16133	1.60902
10	78	1	44	-11	0	1	664	0.25	-11	1	1.90205	1.59811
10	79	0	60	-15	0	1	966	0.25	60	2	3.27742	2.10182
10	80	1	48	-60	0	0	963	1.25	0	0	3.24496	0.73517
10	81	0	64	-80	0	0	876	1.25	0	0	2.38012	2.59601
10	82	1	64	0	30	0	1254	0	30	0	1.57975	0
10	83	0	64	-96	0	0	912	1.5	0	0	1.56366	2.37528
10	84	1	44	-55	0	0	793	1.25	0	0	0.80835	0.00103513
10	85	1	44	-22	0	0	1079	0.5	0	0	1.60798	1.08478
10	86	1	60	-90	0	0	841	1.5	0	0	0.501951	0.432979
10	87	0	60	-60	0	0	855	1	0	0	1.40751	1.22438
10	88	0	64	-64	0	0	675	1	0	0	0.357606	5.69314
11	1	1	60	-90	0	0	1319	1.5	0	0	0	0
11	2	1	56	-14	0	1	1029	0.25	56	2	10.9631	0
11	3	0	44	-22	0	0	1188	0.5	0	0	29.3631	19.3439
11	4	0	48	0	20	1	1759	0	48	2	0	2.93245
11	5	1	44	0	15	1	1311	0	0	1	0	39.9897
11	6	0	52	-65	0	0	1461	1.25	0	0	12.5076	0
11	7	1	64	-96	0	0	1575	1.5	0	0	11.5209	1.88929
11	8	0	56	-28	0	1	1107	0.5	56	2	0	0
11	9	1	64	-80	0	0	1179	1.25	0	0	8.48856	0
11	10	0	56	-56	0	0	896	1	0	0	12.6792	0
11	11	1	60	-45	0	1	2824	0.75	-45	1	1.64994	4.00106
11	12	0	60	-30	0	0	1949	0.5	0	0	68.4738	0.082906
11	13	1	60	-15	0	1	1051	0.25	-15	1	9.57081	0
11	14	1	72	0	32	1	1254	0	0	1	3.0316	15.1249
11	15	0	56	-84	0	0	1346	1.5	0	0	6.59394	1.71518
11	16	0	64	-48	0	1	2320	0.75	64	2	4.50409	0
11	17	1	48	-24	0	0	1417	0.5	0	0	10.9386	0
11	18	1	52	-65	0	0	1177	1.25	0	0	1.72789	0.688183
11	19	1	44	-66	0	0	1099	1.5	0	0	1.80225	0
11	20	0	44	-44	0	1	1667	1	44	2	5.30273	0.00993159
11	21	1	60	-75	0	0	1144	1.25	0	0	7.25608	0.641951
11	22	1	64	0	30	0	2812	0	30	0	5.89693	0
11	23	0	64	-64	0	0	1070	1	0	0	0.00138703	52.1257
11	24	1	56	-42	0	0	1505	0.75	0	0	6.82854	10.1088
11	25	0	48	-72	0	0	1031	1.5	0	0	3.98443	0
11	26	0	64	-80	0	0	962	1.25	0	0	5.85518	0
11	27	1	64	-64	0	1	1549	1	-64	1	3.60318	0
11	28	0	48	-48	0	1	2066	1	-48	1	18.8556	5.28899
11	29	0	52	-13	0	1	1269	0.25	52	2	7.7737	0
11	30	1	64	-48	0	1	1559	0.75	-48	1	11.1804	6.37154
11	31	0	44	-55	0	0	1394	1.25	0	0	11.0718	0.0205776
11	32	0	72	0	32	0	2163	0	32	0	13.0074	0
11	33	0	44	-11	0	1	1486	0.25	-11	1	12.878	1.92085
11	34	1	52	0	16	1	2183	0	52	2	18.0148	0
11	35	0	56	-42	0	0	1575	0.75	0	0	18.6689	0.525524
11	36	0	60	-75	0	0	1104	1.25	0	0	2.54465	1.28084
11	37	1	68	0	28	1	1433	0	68	2	5.1562	0.316326
11	38	0	60	-60	0	0	1082	1	0	0	15.655	1.71081
11	39	0	60	-15	0	1	1363	0.25	60	2	7.62254	0
11	40	1	56	-28	0	1	2739	0.5	-28	1	9.38807	0
11	41	1	44	-22	0	0	1959	0.5	0	0	17.0618	0.725071
11	42	1	44	-44	0	0	956	1	0	0	4.26582	0
11	43	0	56	-70	0	0	944	1.25	0	0	2.79238	0
11	44	0	64	-32	0	1	1968	0.5	64	2	0.60028	0
11	45	1	56	-56	0	0	1066	1	0	0	24.0322	36.1144
11	46	1	64	-16	0	1	1458	0.25	-16	1	0.512996	0
11	47	0	48	-24	0	0	1483	0.5	0	0	14.6471	0.00808562
11	48	1	60	0	24	1	1121	0	60	2	6.93259	0.507716
11	49	1	52	-52	0	0	928	1	0	0	11.3393	2.00959
11	50	1	56	-84	0	0	1093	1.5	0	0	33.283	3.08294
11	51	0	64	-16	0	1	1227	0.25	-16	1	1.88987	0
11	52	0	52	-52	0	0	1083	1	0	0	21.5218	16.9252
11	53	1	64	-32	0	1	1688	0.5	-32	1	2.76309	0
11	54	1	56	0	28	0	1911	0	28	0	15.4734	0
11	55	0	64	0	30	0	1256	0	30	0	8.66122	0.382571
11	56	1	52	-39	0	0	3077	0.75	0	0	2.84068	0
11	57	1	52	-26	0	1	1480	0.5	-26	1	4.79498	1.16264
11	58	0	56	-14	0	1	1082	0.25	-14	1	6.67954	0.852979
11	59	1	48	-36	0	0	2121	0.75	0	0	4.37755	14.6676
11	60	0	52	0	16	1	1184	0	0	1	1.383	0
11	61	1	56	-70	0	0	1598	1.25	0	0	34.0925	2.40771
11	62	0	60	-90	0	0	1291	1.5	0	0	1.00834	3.09018
11	63	1	48	-12	0	1	860	0.25	-12	1	5.16123	3.98342
11	64	1	60	-30	0	1	913	0.5	60	2	14.6061	2.49389
11	65	1	48	-72	0	0	935	1.5	0	0	3.86667	0.988237
11	66	1	48	-48	0	0	1476	1	0	0	12.3607	4.09553
11	67	1	52	-78	0	0	792	1.5	0	0	24.2447	65.1935
11	68	0	52	-39	0	1	2385	0.75	52	2	0	6.10817
11	69	0	52	-78	0	0	859	1.5	0	0	6.86547	6.36045
11	70	1	48	-60	0	0	1034	1.25	0	0	6.24777	0.0667475
11	71	1	44	-33	0	1	2919	0.75	44	2	0.713158	1.47878
11	72	0	60	-45	0	1	2183	0.75	-45	1	8.2313	0
11	73	0	44	-33	0	1	1534	0.75	44	2	18.1001	2.8399
11	74	0	68	0	28	1	1506	0	68	2	3.83427	0
11	75	1	44	-55	0	0	1054	1.25	0	0	11.7228	1.1071
11	76	0	48	-12	0	1	1889	0.25	-12	1	7.85333	0
11	77	0	64	-96	0	0	1390	1.5	0	0	25.92	14.1045
11	78	0	44	0	15	1	1559	0	44	2	6.17759	1.09752
11	79	1	60	-60	0	0	1311	1	0	0	1.77976	4.32374
11	80	1	52	-13	0	1	1140	0.25	52	2	3.82535	0
11	81	0	48	-60	0	0	894	1.25	0	0	2.40981	0
11	82	1	48	0	20	1	1531	0	0	1	4.98775	0
11	83	0	56	0	28	0	1446	0	28	0	16.4876	0.0108855
11	84	0	60	0	24	1	2455	0	60	2	11.0759	0
11	85	0	52	-26	0	0	2976	0.5	0	0	16.7178	1.14544
11	86	0	48	-36	0	0	1236	0.75	0	0	9.35376	7.35006
11	87	1	44	-11	0	1	971	0.25	44	2	1.25545	0
11	88	0	44	-66	0	0	1620	1.5	0	0	5.43949	0.604508
12	1	1	60	-15	0	0	969	0.25	0	0	0	42.1846
12	2	1	52	-78	0	0	887	1.5	0	0	27.6275	1.82564
12	3	1	64	-64	0	0	871	1	0	0	10.8874	9.31594
12	4	0	56	-70	0	0	886	1.25	0	0	0.452294	15.8733
12	5	0	52	-26	0	0	1248	0.5	0	0	8.00069	6.091
12	6	1	56	-70	0	0	930	1.25	0	0	4.72414	0.0814978
12	7	1	60	-60	0	1	1041	1	60	2	4.7062	0.851573
12	8	0	56	-56	0	1	1107	1	-56	1	2.70127	5.60663
12	9	0	48	0	20	1	943	0	48	2	3.65587	0.574829
12	10	1	44	-55	0	0	1062	1.25	0	0	7.96714	2.64121
12	11	1	64	-32	0	1	992	0.5	64	2	3.21439	1.0688
12	12	1	64	0	30	1	795	0	64	2	2.73026	2.30643
12	13	0	52	-65	0	0	994	1.25	0	0	5.37289	8.05598
12	14	0	56	-84	0	0	899	1.5	0	0	4.37674	1.71873
12	15	1	48	-60	0	0	1198	1.25	0	0	61.4506	17.6287
12	16	1	60	-75	0	0	991	1.25	0	0	4.12663	0.594787
12	17	0	60	-75	0	0	1152	1.25	0	0	11.0352	6.08212
12	18	0	60	-15	0	1	1491	0.25	60	2	8.9751	4.49889
12	19	0	64	-64	0	1	1168	1	64	2	7.68663	6.03887
12	20	0	64	-32	0	1	1145	0.5	-32	1	5.25935	5.26976
12	21	1	52	0	16	1	1123	0	0	1	16.1815	8.69153
12	22	0	48	-72	0	0	1447	1.5	0	0	5.69529	4.96942
12	23	1	60	-45	0	1	1308	0.75	-45	1	11.6344	21.1322
12	24	1	48	-12	0	1	1155	0.25	-12	1	22.3086	10.1017
12	25	1	64	-16	0	1	1112	0.25	64	2	6.76331	8.1066
12	26	0	44	-55	0	0	1305	1.25	0	0	12.1486	5.32269
12	27	1	48	-72	0	0	1684	1.5	0	0	0.0427427	44.4035
12	28	1	56	0	28	1	1439	0	56	2	6.12813	5.31014
12	29	0	44	-66	0	0	2061	1.5	0	0	6.52376	5.0335
12	30	1	48	0	20	1	1090	0	0	1	6.39765	7.57605
12	31	1	44	-44	0	1	2063	1	-44	1	24.2864	8.99408
12	32	0	48	-60	0	0	1663	1.25	0	0	4.77372	4.46503
12	33	0	44	-11	0	1	1508	0.25	44	2	2.59378	0
12	34	0	44	-33	0	1	1327	0.75	44	2	6.06635	4.61869
12	35	0	48	-48	0	0	1340	1	0	0	1.34571	37.8702
12	36	1	56	-14	0	1	943	0.25	56	2	40.5794	2.6984
12	37	0	48	-12	0	1	1172	0.25	-12	1	14.3365	9.0191
12	38	0	44	-44	0	0	1655	1	0	0	6.66846	9.29616
12	39	1	64	-96	0	0	1168	1.5	0	0	6.35547	4.22482
12	40	0	60	-30	0	1	1266	0.5	60	2	5.46557	2.13704
12	41	1	56	-42	0	1	2974	0.75	56	2	6.24776	0
12	42	0	52	-13	0	1	1480	0.25	52	2	8.03251	5.62795
12	43	0	52	0	16	0	1394	0	16	0	37.2004	13.4269
12	44	1	48	-24	0	1	1139	0.5	-24	1	2.66136	0
12	45	0	44	0	15	0	1464	0	15	0	12.1702	10.5561
12	46	0	64	-96	0	0	1632	1.5	0	0	6.19383	2.7519
12	47	1	44	0	15	1	2191	0	0	1	6.76673	4.47724
12	48	0	56	-42	0	0	2627	0.75	0	0	3.34844	2.4018
12	49	1	52	-65	0	0	1641	1.25	0	0	7.7929	7.31784
12	50	0	52	-39	0	1	1386	0.75	52	2	5.22172	4.47785
12	52	0	64	-80	0	0	1112	1.25	0	0	9.27996	5.10801
12	53	0	60	-45	0	1	1212	0.75	60	2	1.59682	11.8076
12	54	1	64	-80	0	0	1279	1.25	0	0	3.93796	8.15988
12	55	1	52	-13	0	1	999	0.25	-13	1	6.943	6.15778
12	56	0	60	0	24	0	1401	0	24	0	5.36273	4.93933
12	57	1	72	0	32	0	1535	0	32	0	4.56732	4.10802
12	58	0	56	0	28	0	2471	0	28	0	4.38735	4.09655
12	59	0	48	-36	0	1	2024	0.75	-36	1	3.21791	3.80041
12	60	0	60	-60	0	0	1647	1	0	0	3.96727	3.73276
12	61	1	48	-36	0	1	1316	0.75	-36	1	1.87403	5.44221
12	62	0	64	-16	0	1	1137	0.25	-16	1	0.66766	12.1021
12	63	0	60	-90	0	0	1021	1.5	0	0	8.7597	3.08333
12	64	1	44	-22	0	1	1068	0.5	-22	1	0.00864187	14.3967
12	65	0	64	-48	0	1	2343	0.75	64	2	8.01837	6.51035
12	66	0	72	0	32	0	1408	0	32	0	4.77558	52.9488
12	67	0	48	-24	0	1	1751	0.5	48	2	11.8684	12.0277
12	68	0	52	-52	0	0	1769	1	0	0	15.9167	3.5203
12	69	1	52	-39	0	1	1235	0.75	52	2	5.45733	9.65009
12	70	1	44	-66	0	0	975	1.5	0	0	0.488694	14.855
12	71	1	64	-48	0	1	1954	0.75	-48	1	2.36762	16.721
12	72	1	68	0	28	1	1964	0	68	2	5.66164	7.45201
12	73	0	56	-14	0	1	1498	0.25	-14	1	0.322501	13.5822
12	74	1	60	-30	0	1	1239	0.5	60	2	7.4996	7.02257
12	75	1	56	-56	0	1	2281	1	56	2	3.73199	4.04354
12	76	0	56	-28	0	1	1213	0.5	56	2	0	6.2616
12	77	1	48	-48	0	0	1837	1	0	0	0.513395	8.51844
12	78	1	56	-28	0	1	1025	0.5	-28	1	0.587627	5.39804
12	79	1	44	-11	0	1	994	0.25	44	2	1.17747	8.10283
12	80	0	68	0	28	0	1872	0	28	0	6.83246	14.9689
12	81	1	60	-90	0	0	1278	1.5	0	0	6.59475	7.64353
12	82	0	64	0	30	0	1294	0	30	0	6.32371	4.20974
12	83	0	52	-78	0	0	1110	1.5	0	0	6.14043	0
12	84	1	52	-26	0	1	921	0.5	-26	1	7.123	5.48247
12	85	1	56	-84	0	0	1675	1.5	0	0	0.51149	8.74487
12	86	0	44	-22	0	1	1128	0.5	44	2	6.91964	4.78932
12	87	1	60	0	24	1	1365	0	0	1	2.05607	17.6015
12	88	1	44	-33	0	1	945	0.75	44	2	0	0
13	1	1	60	-75	0	0	1014	1.25	0	0
13	2	0	56	0	28	1	1121	0	0	0
13	3	0	64	-48	0	0	903	0.75	0	0
13	4	1	48	0	20	1	940	0	0	0
13	5	0	64	-96	0	0	1150	1.5	0	0
13	6	1	72	0	32	1	937	0	72	2
13	7	1	56	-42	0	0	1521	0.75	0	0
13	8	1	56	-56	0	0	1279	1	0	0
13	9	1	48	-12	0	1	1367	0.25	-12	1
13	10	0	56	-56	0	0	961	1	0	0
13	11	1	52	-13	0	1	1531	0.25	-13	1
13	12	1	52	-65	0	0	1139	1.25	0	0
13	13	0	56	-84	0	0	948	1.5	0	0
13	14	0	48	-36	0	0	1403	0.75	0	0
13	15	1	60	-60	0	0	1046	1	0	0
13	16	0	60	-15	0	0	1118	0.25	0	0
13	17	0	48	-24	0	0	1261	0.5	0	0
13	18	1	60	-15	0	1	1413	0.25	-15	1
13	19	1	64	0	30	1	1643	0	64	2
13	20	0	68	0	28	0	2333	0	28	2
13	21	1	64	-80	0	0	1458	1.25	0	0
13	22	0	64	-32	0	0	1278	0.5	0	0
13	23	0	64	0	30	0	1497	0	30	2
13	24	0	48	-48	0	0	1081	1	0	0
13	25	1	56	-28	0	0	1040	0.5	0	0
13	26	1	52	-26	0	0	1111	0.5	0	0
13	27	0	44	-44	0	0	1084	1	0	0
13	28	0	64	-80	0	0	1069	1.25	0	0
13	29	0	60	-60	0	0	810	1	0	0
13	30	1	48	-48	0	0	830	1	0	0
13	31	1	48	-60	0	0	964	1.25	0	0
13	32	0	48	-60	0	0	891	1.25	0	0
13	33	0	52	-26	0	0	1514	0.5	0	0
13	34	1	56	0	28	1	954	0	0	0
13	35	1	64	-64	0	0	866	1	0	0
13	36	1	44	-22	0	0	1019	0.5	0	0
13	37	1	52	0	16	0	2472	0	16	2
13	38	1	68	0	28	0	2578	0	28	2
13	39	0	44	-66	0	0	1030	1.5	0	0
13	40	1	56	-70	0	0	876	1.25	0	0
13	41	1	48	-24	0	0	1104	0.5	0	0
13	42	0	52	-13	0	1	1416	0.25	-13	1
13	43	1	44	-33	0	0	928	0.75	0	0
13	44	0	60	0	24	0	1356	0	24	2
13	45	0	60	-45	0	0	1072	0.75	0	0
13	46	0	64	-16	0	1	1250	0.25	64	2
13	47	0	52	-78	0	0	954	1.5	0	0
13	48	1	44	-11	0	1	3554	0.25	44	2
13	49	0	72	0	32	0	2163	0	32	2
13	50	0	56	-28	0	0	1207	0.5	0	0
13	51	0	64	-64	0	0	804	1	0	0
13	52	0	60	-30	0	0	1126	0.5	0	0
13	53	0	48	-12	0	1	1086	0.25	48	2
13	54	0	48	-72	0	0	996	1.5	0	0
13	55	0	52	-39	0	0	1154	0.75	0	0
13	56	1	64	-32	0	0	1072	0.5	0	0
13	57	0	48	0	20	0	1529	0	20	2
13	58	1	60	-90	0	0	912	1.5	0	0
13	59	0	44	-22	0	0	1093	0.5	0	0
13	60	0	56	-42	0	0	912	0.75	0	0
13	61	0	56	-70	0	0	929	1.25	0	0
13	62	1	64	-48	0	0	980	0.75	0	0
13	63	0	52	0	16	1	1690	0	0	0
13	64	0	56	-14	0	1	1249	0.25	56	2
13	65	1	52	-78	0	0	908	1.5	0	0
13	66	0	44	-11	0	1	1094	0.25	44	2
13	67	0	60	-90	0	0	851	1.5	0	0
13	68	0	44	-55	0	0	860	1.25	0	0
13	69	1	44	-55	0	0	873	1.25	0	0
13	70	1	56	-14	0	1	1258	0.25	-14	1
13	71	1	44	-66	0	0	763	1.5	0	0
13	72	1	52	-39	0	0	913	0.75	0	0
13	73	1	56	-84	0	0	641	1.5	0	0
13	74	1	52	-52	0	0	715	1	0	0
13	75	1	44	0	15	1	1980	0	44	2
13	76	1	60	-45	0	0	871	0.75	0	0
13	77	1	60	0	24	1	1466	0	60	2
13	78	0	52	-65	0	0	1006	1.25	0	0
13	79	1	64	-16	0	1	1319	0.25	-16	1
13	80	1	48	-36	0	0	1048	0.75	0	0
13	81	1	48	-72	0	0	835	1.5	0	0
13	82	0	44	0	15	1	1017	0	0	0
13	83	1	44	-44	0	0	759	1	0	0
13	84	1	64	-96	0	0	870	1.5	0	0
13	85	0	60	-75	0	0	766	1.25	0	0
13	86	0	44	-33	0	0	916	0.75	0	0
13	87	0	52	-52	0	0	793	1	0	0
13	88	1	60	-30	0	0	1090	0.5	0	0
14	1	1	60	-60	0	1	1352	1	-60	1	1.80145	5.48149
14	2	0	48	-72	0	1	832	1.5	48	2	3.57138	2.57682
14	3	0	48	-12	0	1	791	0.25	-12	1	5.23733	8.66907
14	4	0	56	-70	0	1	678	1.25	-70	1	5.04455	5.01077
14	5	1	56	-70	0	1	772	1.25	-70	1	3.24754	0
14	6	1	44	-33	0	1	790	0.75	44	2	1.5794	4.72296
14	7	1	44	-55	0	1	841	1.25	44	2	4.57476	6.07096
14	8	0	68	0	28	1	712	0	0	0	1.47804	2.95153
14	9	1	60	-30	0	1	1059	0.5	60	2	2.86272	4.27468
14	10	1	64	0	30	1	620	0	64	2	4.86332	3.22629
14	11	0	52	-39	0	1	808	0.75	-39	1	3.13347	2.08006
14	12	1	52	-65	0	1	688	1.25	52	2	3.35279	6.01413
14	13	1	44	-44	0	1	1341	1	44	2	4.40689	4.37991
14	14	1	48	-60	0	1	718	1.25	48	2	2.84549	2.98607
14	15	0	64	-80	0	1	1300	1.25	64	2	2.76188	2.75375
14	16	0	52	-65	0	1	718	1.25	52	2	2.92441	1.4555
14	17	1	60	0	24	0	1127	0	24	2	4.22364	4.1985
14	18	0	44	-22	0	1	697	0.5	-22	1	13.7582	13.3426
14	19	1	48	-72	0	1	1703	1.5	-72	1	9.16855	8.24221
14	20	1	52	-26	0	1	804	0.5	52	2	5.5506	6.85262
14	21	1	60	-45	0	1	653	0.75	-45	1	4.92795	4.89546
14	22	0	48	-48	0	1	1041	1	48	2	3.91474	8.32348
14	23	0	60	-45	0	1	1086	0.75	60	2	7.87626	9.7179
14	24	0	48	-60	0	1	885	1.25	48	2	4.96341	3.49542
14	25	1	64	-64	0	1	621	1	-64	1	3.60926	3.59656
14	26	0	52	-26	0	1	686	0.5	-26	1	6.92331	6.87605
14	27	1	60	-15	0	1	679	0.25	60	2	6.51656	4.86332
14	28	0	44	-66	0	1	552	1.5	-66	1	6.267	6.22695
14	29	1	44	-66	0	1	677	1.5	-66	1	7.39032	5.86685
14	30	0	64	-96	0	1	637	1.5	-96	1	29.1067	23.5423
14	31	1	44	-11	0	1	591	0.25	-11	1	14.5105	16.2989
14	32	0	56	-28	0	1	634	0.5	-28	1	11.1012	10.7432
14	33	0	44	-11	0	1	699	0.25	44	2	8.58046	6.80616
14	34	0	64	-32	0	1	597	0.5	64	2	4.86332	6.45263
14	35	1	56	-14	0	1	488	0.25	56	2	6.12869	6.0901
14	36	1	52	-52	0	1	612	1	-52	1	12.8362	12.6552
14	37	0	60	-90	0	1	661	1.5	-90	1	8.9032	8.26811
14	38	0	60	0	24	1	796	0	60	2	6.24692	4.64788
14	39	1	48	-36	0	1	570	0.75	48	2	5.93973	7.36755
14	40	1	52	-39	0	1	623	0.75	52	2	4.23631	5.60638
14	41	1	64	-80	0	1	641	1.25	64	2	4.48782	2.68229
14	42	0	60	-60	0	1	642	1	-60	1	28.4921	23.0548
14	43	1	60	-90	0	1	681	1.5	60	2	14.2341	14.0192
14	44	0	64	-16	0	1	577	0.25	64	2	11.0615	10.9438
14	45	1	64	-48	0	1	607	0.75	-48	1	23.3736	20.792
14	46	0	52	0	16	1	1027	0	52	2	10.6099	2.10534
14	47	0	44	-44	0	1	384	1	44	2	8.21184	4.07448
14	48	0	56	-56	0	1	209	1	56	2	7.8177	1.94354
14	49	0	48	-36	0	1	244	0.75	-36	1	6.59677	7.3742
14	50	1	64	-96	0	1	209	1.5	64	2	6.94714	6.70667
14	51	1	48	-48	0	1	329	1	-48	1	6.60344	6.55976
14	52	0	60	-30	0	1	357	0.5	-30	1	6.22695	4.64788
14	53	0	64	-64	0	1	609	1	64	2	4.47557	4.47557
14	54	0	64	0	30	1	501	0	0	0	1.44664	7.21134
14	55	0	52	-78	0	1	527	1.5	52	2	7.29992	7.23332
14	56	0	56	-84	0	1	699	1.5	-84	1	6.95609	4.16126
14	57	0	60	-15	0	1	486	0.25	-15	1	8.88187	8.78962
14	58	1	48	-12	0	1	223	0.25	-12	1	6.55976	8.13234
14	59	1	44	0	15	1	215	0	44	2	7.69741	6.10934
14	60	0	56	0	28	1	528	0	0	0	5.81316	5.77782
14	61	0	44	0	15	1	621	0	44	2	6.1598	5.50754
14	62	0	60	-75	0	1	677	1.25	60	2	3.96021	5.2427
14	63	1	64	-32	0	1	549	0.5	64	2	24.0311	22.1154
14	64	1	56	0	28	1	537	0	0	0	12.5222	10.6027
14	65	1	72	0	32	1	521	0	72	2	8.4077	8.35139
14	66	0	72	0	32	1	304	0	0	0	6.30748	4.69269
14	67	1	48	-24	0	1	551	0.5	-24	1	23.0548	29.3014
14	68	1	52	0	16	1	312	0	0	0	11.9485	11.8146
14	69	0	56	-14	0	1	482	0.25	-14	1	9.23435	9.13594
14	70	0	48	-24	0	1	450	0.5	-24	1	6.87605	5.13069
14	71	0	44	-55	0	1	487	1.25	44	2	7.19841	5.18755
14	72	1	56	-56	0	1	479	1	-56	1	6.10934	7.57683
14	73	1	44	-22	0	1	450	0.5	-22	1	5.76029	5.09273
14	74	0	56	-42	0	1	514	0.75	-42	1	5.47524	5.44325
14	75	1	56	-42	0	1	456	0.75	-42	1	5.21294	5.18346
14	76	1	52	-13	0	1	559	0.25	52	2	3.74364	2.48546
14	77	0	44	-33	0	1	672	0.75	-33	1	18.6367	18.2406
14	78	1	56	-28	0	1	482	0.5	56	2	0.739164	9.93836
14	79	0	52	-13	0	1	559	0.25	52	2	7.77131	7.52768
14	80	1	64	-16	0	1	446	0.25	64	2	12.8636	7.94841
14	81	1	68	0	28	1	455	0	0	0	7.55309	3.67273
14	82	0	52	-52	0	1	489	1	-52	1	6.70678	5.70821
14	83	1	52	-78	0	1	1071	1.5	-78	1	10.005	13.1636
14	84	0	64	-48	0	1	525	0.75	64	2	13.1636	12.9749
14	85	0	48	0	20	1	462	0	48	2	8.60983	6.85262
14	86	1	56	-84	0	1	570	1.5	56	2	8.37947	8.32348
14	87	1	48	0	20	1	526	0	48	2	7.9227	6.28718
14	88	1	60	-75	0	1	308	1.25	-75	1	51.4203	36.2742
15	1	1	44	-22	0	1	956	0.5	-22	1	0.954372	3.40279
15	2	0	64	-48	0	1	1148	0.75	64	2	0.800331	17.7089
15	3	1	60	-60	0	1	908	1	-60	1	1.68583	19.6601
15	4	1	48	-24	0	1	1134	0.5	-24	1	0.468288	6.69126
15	5	0	48	-60	0	1	1217	1.25	48	2	2.40532	2.9999
15	6	1	48	-60	0	1	1183	1.25	48	2	1.45957	7.00902
15	7	0	44	-33	0	1	911	0.75	44	2	1.30322	0
15	8	0	52	-52	0	1	1263	1	52	2	1.58614	0.124053
15	9	0	44	-22	0	1	827	0.5	44	2	1.99039	0
15	10	0	56	-70	0	0	1668	1.25	0	0	0.657102	3.2141
15	11	0	44	-55	0	1	716	1.25	44	2	0.912244	0.17042
15	12	0	64	-16	0	1	930	0.25	64	2	1.89365	3.83398
15	13	1	60	-15	0	1	834	0.25	60	2	0.901598	2.34839
15	14	0	60	-45	0	1	1127	0.75	-45	1	0.700105	2.18067
15	15	0	64	-32	0	1	1298	0.5	64	2	1.31062	0.0180712
15	16	1	68	0	28	1	844	0	68	2	9.88213	0
15	17	0	48	-12	0	1	1445	0.25	-12	1	0.368397	6.58425
15	18	1	56	-70	0	1	1655	1.25	56	2	8.81293	21.7072
15	19	0	60	0	24	1	1842	0	60	2	4.02063	1.06628
15	20	1	64	-48	0	1	1256	0.75	-48	1	0.159989	4.85755
15	21	0	56	-28	0	1	1342	0.5	-28	1	3.74422	0.769492
15	22	1	44	-11	0	1	1169	0.25	44	2	3.97252	1.03261
15	23	0	48	0	20	0	1590	0	20	0	18.175	15.2154
15	24	0	52	0	16	1	962	0	0	1	0.771582	8.65377
15	25	1	56	-28	0	1	879	0.5	56	2	2.37443	4.24738
15	26	1	60	0	24	1	1492	0	60	2	0.522014	4.03191
15	27	0	56	-84	0	0	1365	1.5	0	0	6.3791	6.46852
15	28	0	52	-39	0	1	975	0.75	-39	1	1.74002	0
15	29	0	44	0	15	0	1228	0	15	0	0.83932	5.93806
15	30	1	72	0	32	1	778	0	0	1	0.542151	0
15	31	1	44	-33	0	1	828	0.75	-33	1	0.743103	7.32307
15	32	0	48	-36	0	1	1592	0.75	48	2	0.98743	0
15	33	1	44	-66	0	1	875	1.5	-66	1	2.80385	16.6103
15	34	0	44	-66	0	1	915	1.5	-66	1	7.9846	5.00379
15	35	0	56	-14	0	1	1133	0.25	-14	1	2.58766	39.2689
15	36	1	56	-42	0	1	1245	0.75	56	2	0	0
15	37	1	44	-44	0	1	1059	1	44	2	3.27344	15.0173
15	38	1	52	-52	0	1	1064	1	52	2	8.30931	0.0969493
15	39	0	56	0	28	0	1224	0	28	0	0.0966111	0
15	40	0	68	0	28	0	1518	0	28	0	0.889281	78.9155
15	41	1	48	-12	0	1	1010	0.25	-12	1	27.5379	5.79108
15	42	1	52	0	16	1	1033	0	0	1	8.66855	2.24205
15	43	0	52	-26	0	1	985	0.5	-26	1	2.13504	0
15	44	0	52	-13	0	1	1126	0.25	-13	1	4.42077	28.5141
15	45	1	60	-45	0	1	882	0.75	60	2	3.75088	54.1085
15	46	0	60	-30	0	1	710	0.5	60	2	0.571382	72.4663
15	47	1	56	0	28	1	1343	0	56	2	5.55781	38.1352
15	48	0	60	-60	0	1	1419	1	60	2	5.99955	0.129491
15	49	0	64	-80	0	1	1396	1.25	-80	1	7.87675	29.1037
15	50	1	52	-39	0	1	753	0.75	52	2	5.4163	39.8927
15	51	0	48	-24	0	1	1082	0.5	-24	1	16.8635	28.3293
15	52	0	44	-44	0	1	911	1	-44	1	7.15442	31.7849
15	53	0	48	-48	0	1	1271	1	48	2	3.22822	8.30046
15	54	1	52	-65	0	1	1835	1.25	52	2	3.38939	0
15	55	0	60	-75	0	1	1565	1.25	-75	1	0.505992	41.3101
15	56	0	64	-96	0	1	725	1.5	64	2	5.37945	1.51762
15	57	0	48	-72	0	1	594	1.5	48	2	1.6678	10.588
15	58	1	44	0	15	1	991	0	0	1	1.86159	0.0582024
15	59	1	48	-36	0	1	1046	0.75	-36	1	7.56111	20.5911
15	60	1	48	-48	0	1	684	1	-48	1	3.68005	12.941
15	61	0	60	-15	0	1	688	0.25	-15	1	0.97967	0
15	62	1	64	0	30	1	745	0	64	2	3.61491	0
15	63	1	56	-56	0	1	864	1	-56	1	3.44709	14.83
15	64	0	56	-42	0	1	911	0.75	-42	1	0.183173	40.7435
15	65	1	64	-64	0	1	794	1	-64	1	1.92528	7.68632
15	66	1	56	-14	0	1	872	0.25	56	2	1.15212	5.74732
15	67	1	48	-72	0	1	973	1.5	-72	1	0.333727	58.8431
15	68	1	64	-16	0	1	679	0.25	-16	1	1.25738	13.4301
15	69	0	56	-56	0	1	553	1	-56	1	5.19036	1.61829
15	70	1	52	-26	0	1	665	0.5	52	2	0.330989	18.6446
15	71	1	48	0	20	0	1038	0	20	0	6.86802	4.20736
15	72	1	64	-96	0	1	1146	1.5	64	2	5.99204	1.03731
15	73	1	60	-30	0	1	952	0.5	60	2	2.57658	12.822
15	74	0	52	-78	0	1	911	1.5	-78	1	2.31291	1.59485
15	75	1	64	-80	0	1	1205	1.25	64	2	0.564957	11.1245
15	76	0	64	-64	0	1	933	1	64	2	2.67794	0.447081
15	77	1	52	-13	0	1	1127	0.25	-13	1	16.9258	1.27356
15	78	1	56	-84	0	1	901	1.5	56	2	0	0.15943
15	79	0	52	-65	0	1	831	1.25	52	2	1.57702	15.4912
15	80	1	60	-90	0	1	951	1.5	60	2	2.11019	0.115963
15	81	0	44	-11	0	1	930	0.25	-11	1	9.04632	0.891657
15	82	0	60	-90	0	1	955	1.5	-90	1	3.51516	0
15	83	0	72	0	32	0	982	0	32	0	0.265183	30.7867
15	84	1	64	-32	0	1	852	0.5	-32	1	3.68751	9.9368
15	85	0	64	0	30	0	959	0	30	0	0.944297	27.6808
15	86	1	44	-55	0	1	983	1.25	44	2	7.31887	1.17177
15	87	1	52	-78	0	1	914	1.5	52	2	4.7327	0.0988223
15	88	1	60	-75	0	1	761	1.25	-75	1	16.897	1.63047
16	1	0	44	0	15	0	1637	0	15	2	0	35.9912
16	2	1	44	-11	0	0	1788	0.25	0	0	0	85.0931
16	3	1	44	-66	0	0	1325	1.5	0	0	7.73121	13.6054
16	4	1	48	0	20	1	2233	0	48	2	29.0442	46.6147
16	5	0	60	-15	0	1	2723	0.25	-15	1	0	23.3441
16	6	1	52	-52	0	1	1778	1	-52	1	3.049	20.0664
16	7	0	48	-24	0	0	1696	0.5	0	0	1.85347	0
16	8	0	56	-70	0	0	1191	1.25	0	0	11.7706	21.3813
16	9	1	48	-60	0	0	1085	1.25	0	0	1.86015	23.456
16	10	0	64	-16	0	1	1807	0.25	-16	1	23.9898	9.79043
16	11	0	64	0	30	1	1102	0	0	0	7.5082	52.8022
16	12	1	56	-14	0	1	1495	0.25	56	2	1.87363	39.396
16	13	0	44	-44	0	1	1687	1	-44	1	2.91747	14.7004
16	14	1	60	-60	0	1	2540	1	-60	1	0	11.3446
16	15	1	52	-39	0	0	2214	0.75	0	0	5.62093	73.4948
16	16	1	64	-64	0	1	1743	1	-64	1	11.9936	0
16	17	1	68	0	28	1	1710	0	68	2	1.93635	44.8412
16	18	1	60	-15	0	1	1746	0.25	-15	1	5.78767	42.2072
16	19	0	68	0	28	1	1706	0	0	0	28.2025	1.96536
16	20	0	56	-84	0	0	1496	1.5	0	0	0	22.0096
16	21	0	56	-42	0	0	1631	0.75	0	0	2.0179	25.0228
16	22	0	64	-48	0	1	2152	0.75	64	2	5.8091	43.795
16	23	0	64	-96	0	0	1168	1.5	0	0	8.8413	0
16	24	1	44	-44	0	1	3582	1	-44	1	27.3258	17.3504
16	25	0	56	-28	0	1	2446	0.5	-28	1	8.14907	2.08898
16	26	0	44	-11	0	1	1526	0.25	-11	1	3.90881	14.0724
16	27	0	52	-39	0	0	1923	0.75	0	0	5.76638	15.6361
16	28	1	52	0	16	1	1249	0	52	2	0	86.3315
16	29	1	48	-36	0	0	1419	0.75	0	0	1.9876	6.03081
16	30	0	52	-26	0	1	2645	0.5	52	2	15.8529	3.55505
16	31	0	60	-30	0	0	1213	0.5	0	0	3.9234	19.6188
16	32	0	64	-80	0	0	1167	1.25	0	0	24.0246	4.12171
16	33	0	48	0	20	1	1142	0	48	2	4.45043	6.1366
16	34	0	64	-32	0	0	1630	0.5	0	0	0.694523	12.4615
16	35	1	52	-13	0	1	2479	0.25	52	2	26.2433	8.24352
16	36	1	64	0	30	1	1349	0	64	2	0.676918	4.09013
16	37	1	44	-22	0	0	1078	0.5	0	0	17.7508	1.13493
16	38	1	56	-70	0	0	923	1.25	0	0	23.1509	35.1869
16	39	1	52	-65	0	0	894	1.25	0	0	10.7363	14.9128
16	40	1	56	-42	0	0	1114	0.75	0	0	0	24.7407
16	41	1	60	-75	0	0	910	1.25	0	0	4.32935	29.3014
16	42	0	44	-55	0	0	2412	1.25	0	0	8.0871	0
16	43	0	48	-12	0	1	1239	0.25	-12	1	5.71604	0
16	44	0	60	-60	0	1	1693	1	60	2	12.7742	0
16	45	1	56	0	28	1	986	0	56	2	2.18169	2.18169
16	46	0	48	-48	0	0	2172	1	0	0	8.99578	0
16	47	1	48	-48	0	0	1112	1	0	0	4.23552	6.519
16	48	0	64	-64	0	0	1794	1	0	0	46.5124	2.23519
16	49	1	44	-55	0	0	1156	1.25	0	0	4.37214	39.6931
16	50	1	64	-16	0	1	2086	0.25	-16	1	8.74441	0
16	51	1	56	-28	0	0	2394	0.5	0	0	2.13029	17.4198
16	52	1	52	-26	0	1	2950	0.5	52	2	6.29145	0.487965
16	53	0	56	0	28	1	1016	0	0	0	18.9928	7.82458
16	54	0	60	-75	0	0	1088	1.25	0	0	0.706379	0
16	55	0	56	-56	0	0	1661	1	0	0	7.3603	0
16	56	1	64	-96	0	0	1094	1.5	0	0	12.4134	8.21184
16	57	0	60	-90	0	0	1729	1.5	0	0	30.3399	6.49304
16	58	0	52	-78	0	0	1165	1.5	0	0	0.68154	34.4187
16	59	1	64	-32	0	1	2325	0.5	64	2	9.04686	2.01961
16	60	1	52	-78	0	0	1217	1.5	0	0	8.28628	1.08286
16	61	0	52	-52	0	0	968	1	0	0	8.60597	12.8582
16	62	0	44	-22	0	0	2089	0.5	0	0	0	15.1511
16	63	1	60	-45	0	0	2092	0.75	0	0	2.0256	28.7677
16	64	0	48	-72	0	0	1263	1.5	0	0	80.4612	41.8573
16	65	1	48	-24	0	1	3003	0.5	48	2	8.7796	19.6369
16	66	0	52	0	16	1	1347	0	52	2	4.21894	0
16	67	0	48	-60	0	0	990	1.25	0	0	4.23552	54.9058
16	68	0	44	-66	0	0	2328	1.5	0	0	8.40505	68.747
16	69	1	48	-12	0	1	1647	0.25	48	2	2.07283	9.5538
16	70	0	56	-14	0	1	1317	0.25	-14	1	49.1484	2.23519
16	71	1	60	-30	0	0	2145	0.5	0	0	5.54545	19.1662
16	72	1	44	-33	0	0	2580	0.75	0	0	4.269	19.7953
16	73	1	56	-56	0	0	1234	1	0	0	4.02815	47.3013
16	74	0	48	-36	0	0	1125	0.75	0	0	6.26699	23.1037
16	75	1	48	-72	0	0	1106	1.5	0	0	15.0312	6.36581
16	76	0	60	0	24	1	935	0	0	0	0	28.9451
16	77	0	52	-13	0	1	1327	0.25	-13	1	8.53812	3.41729
16	78	1	64	-80	0	0	1898	1.25	0	0	2.1136	4.30293
16	79	0	60	-45	0	0	1791	0.75	0	0	4.01291	0
16	80	0	44	-33	0	1	1997	0.75	44	2	4.10587	2.13029
16	81	1	72	0	32	1	988	0	72	2	13.439	0
16	82	0	52	-65	0	0	1152	1.25	0	0	11.1309	10.9967
16	83	1	60	0	24	0	1300	0	24	2	8.33981	0
16	84	1	56	-84	0	0	1017	1.5	0	0	22.5839	15.458
16	85	1	60	-90	0	0	1293	1.5	0	0	8.18035	4.0435
16	86	1	44	0	15	1	1364	0	0	0	1.94354	2.17298
16	87	1	64	-48	0	0	2341	0.75	0	0	6.05375	8.40505
16	88	0	72	0	32	0	1608	0	32	2	0	0
17	1	1	56	-70	0	0	897	1.25	0	0	0	5.60898
17	2	0	52	-78	0	0	865	1.5	0	0	2.22353	1.11035
17	3	1	52	-65	0	0	822	1.25	0	0	1.11319	7.91361
17	4	1	60	-45	0	0	720	0.75	0	0	2.21786	2.21222
17	5	0	68	0	28	0	807	0	28	2	7.51849	49.943
17	6	1	48	-36	0	0	953	0.75	0	0	0	11.6807
17	7	1	48	-48	0	0	843	1	0	0	0	2.27567
17	8	1	64	-32	0	0	1104	0.5	0	0	1.12758	0
17	9	0	44	-11	0	0	1228	0.25	0	0	2.23495	3.33957
17	10	0	64	-16	0	1	1921	0.25	-16	1	0.485682	3.42684
17	11	0	60	-30	0	1	1384	0.5	-30	1	2.2995	3.54611
17	12	0	64	-48	0	1	1486	0.75	-48	1	2.33603	0
17	13	0	64	-96	0	0	1499	1.5	0	0	0	0
17	14	0	52	0	16	0	1337	0	16	2	2.72417	2.71223
17	15	0	56	-42	0	0	1320	0.75	0	0	2.27567	1.13636
17	16	0	48	-48	0	0	1139	1	0	0	1.13636	11.4471
17	17	1	56	-56	0	1	1426	1	-56	1	0.506726	1.32006
17	18	0	48	-36	0	0	934	0.75	0	0	11.6797	10.2222
17	19	1	56	-14	0	1	1415	0.25	56	2	4.16849	0.535692
17	20	0	52	-26	0	0	967	0.5	0	0	1.25828	16.8239
17	21	1	60	-60	0	0	954	1	0	0	22.4508	8.82751
17	22	0	44	-55	0	0	1044	1.25	0	0	10.6471	9.85541
17	23	1	52	-13	0	0	598	0.25	0	0	7.8717	0
17	24	0	52	-52	0	0	961	1	0	0	3.05465	22.736
17	25	1	56	-42	0	0	865	0.75	0	0	3.00704	0
17	26	1	60	-90	0	0	896	1.5	0	0	2.94244	0
17	27	0	64	-80	0	0	862	1.25	0	0	4.32676	4.30059
17	28	1	48	-60	0	1	1045	1.25	-60	1	13.6128	37.7036
17	29	0	52	-13	0	1	1185	0.25	52	2	3.13347	0
17	30	0	48	-24	0	1	871	0.5	-24	1	3.11345	6.30748
17	31	1	44	-33	0	1	857	0.75	44	2	59.4851	18.7503
17	32	1	52	-26	0	1	1234	0.5	-26	1	11.7315	14.7847
17	33	1	64	0	30	1	1079	0	0	0	4.6184	0.851946
17	34	0	48	-12	0	1	1206	0.25	-12	1	4.47557	4.44788
17	35	0	44	0	15	0	1272	0	15	2	1.44225	2.8714
17	36	0	60	-75	0	0	1304	1.25	0	0	2.78653	2.6166
17	37	1	56	-84	0	0	1562	1.5	0	0	0.605193	0
17	38	0	48	-60	0	0	1529	1.25	0	0	1.43352	0
17	39	1	44	-11	0	1	988	0.25	-11	1	1.47349	1.50117
17	40	1	48	-72	0	1	535	1.5	48	2	2.96066	0.164001
17	41	0	44	-66	0	0	839	1.5	0	0	12.5748	0.862851
17	42	0	44	-33	0	0	1699	0.75	0	0	0	1.60525
17	43	0	60	0	24	1	1080	0	60	2	5.50105	3.25277
17	44	1	48	-12	0	1	1457	0.25	-12	1	1.72193	0
17	45	1	64	-96	0	1	1322	1.5	64	2	1.88727	64.8238
17	46	0	56	-70	0	0	903	1.25	0	0	17.1737	13.7158
17	47	1	60	0	24	1	825	0	0	0	5.2737	0.388767
17	48	1	64	-16	0	1	1179	0.25	64	2	3.46162	5.14821
17	49	0	64	-32	0	1	1705	0.5	64	2	5.11327	5.06159
17	50	0	60	-45	0	0	895	0.75	0	0	1.63721	7.85119
17	51	1	60	-75	0	0	819	1.25	0	0	1.24087	2.49479
17	52	1	72	0	32	0	1274	0	32	2	3.22629	1.07308
17	53	0	72	0	32	0	1349	0	32	2	1.63181	24.0697
17	54	1	52	-52	0	0	1086	1	0	0	1.62644	1.26547
17	55	1	68	0	28	0	855	0	28	2	3.63091	0.361894
17	56	1	64	-64	0	0	1042	1	0	0	3.23688	1.6105
17	57	1	48	0	20	0	728	0	20	2	3.22629	1.6105
17	58	1	60	-15	0	1	1211	0.25	-15	1	3.24754	0
17	59	0	56	-56	0	0	894	1	0	0	3.32378	6.60344
17	60	0	44	-44	0	0	919	1	0	0	2.12759	0
17	61	0	60	-90	0	0	1183	1.5	0	0	0	57.0788
17	62	0	48	0	20	0	1443	0	20	2	5.83065	41.0418
17	63	1	48	-24	0	1	1197	0.5	48	2	3.80913	10.4352
17	64	1	44	0	15	0	1077	0	15	2	1.80145	12.6552
17	65	0	56	-84	0	0	1459	1.5	0	0	0	1.79511
17	66	1	44	-44	0	0	898	1	0	0	8.88187	7.04385
17	67	1	52	0	16	0	800	0	16	2	14.7381	12.51
17	68	0	44	-22	0	0	782	0.5	0	0	10.0135	9.90092
17	69	0	64	-64	0	0	690	1	0	0	3.75406	1.89416
17	70	0	52	-39	0	0	1474	0.75	0	0	3.63489	3.26698
17	71	0	56	-28	0	1	950	0.5	-28	1	3.75406	0
17	72	1	44	-22	0	1	1112	0.5	44	2	14.6807	9.59283
17	73	0	56	0	28	0	702	0	28	2	9.97574	3.96773
17	74	0	60	-15	0	1	1114	0.25	-15	1	1.90108	9.50562
17	75	1	44	-55	0	0	1072	1.25	0	0	5.46204	3.62204
17	76	1	64	-80	0	1	2562	1.25	-80	1	3.12093	0
17	77	0	56	-14	0	1	905	0.25	-14	1	1.86687	43.3812
17	78	1	52	-78	0	1	532	1.5	-78	1	3.80913	0
17	79	1	56	0	28	1	797	0	56	2	26.5559	21.5169
17	80	1	64	-48	0	1	1129	0.75	64	2	26.8814	8.70945
17	81	0	48	-72	0	0	1362	1.5	0	0	6.05375	0
17	82	0	60	-60	0	1	1021	1	60	2	3.95286	9.71096
17	83	0	64	0	30	0	647	0	30	2	5.87417	7.78869
17	84	1	56	-28	0	1	1273	0.5	56	2	9.79043	1.94354
17	85	1	52	-39	0	1	1101	0.75	-39	1	5.76638	1.90805
17	86	1	60	-30	0	1	1985	0.5	-30	1	1.92921	2.0256
17	87	0	52	-65	0	1	1169	1.25	-65	1	16.0373	0
17	88	1	44	-66	0	1	654	1.5	-66	1	13.9887	14.9718
18	1	0	44	-44	0	0	1090	1	0	0	0	21.7886
18	2	0	60	-60	0	0	1573	1	0	0	4.96703	1.78882
18	3	0	44	0	15	1	1152	0	44	2	1.68718	7.32172
18	4	0	48	-72	0	0	1352	1.5	0	0	0	0.76866
18	5	1	72	0	32	1	780	0	72	2	12.8362	0
18	6	0	60	-45	0	0	1012	0.75	0	0	0	6.191
18	7	0	48	-36	0	0	899	0.75	0	0	9.13594	17.9843
18	8	1	48	-48	0	0	990	1	0	0	1.70441	8.66907
18	9	0	52	-65	0	0	1095	1.25	0	0	0	33.6743
18	10	0	48	-48	0	0	1114	1	0	0	2.20357	12.3057
18	11	1	44	-33	0	0	1018	0.75	0	0	1.61579	0
18	12	0	60	-15	0	1	1043	0.25	-15	1	8.21335	1.63181
18	13	0	44	-22	0	0	1159	0.5	0	0	3.74967	1.60002
18	14	0	52	-13	0	1	1073	0.25	-13	1	0	13.2074
18	15	0	48	0	20	1	887	0	0	0	3.05465	0
18	16	1	52	0	16	1	674	0	0	0	0	0
18	17	0	56	0	28	1	739	0	56	2	6.05192	4.51763
18	18	1	56	-14	0	0	1398	0.25	0	0	0	1.50587
18	19	0	60	-90	0	0	1085	1.5	0	0	2.88889	1.44225
18	20	1	56	0	28	1	670	0	0	0	1.87374	0
18	21	1	48	-12	0	0	1249	0.25	0	0	2.77006	0
18	22	1	52	-13	0	0	753	0.25	0	0	1.37485	0
18	23	0	44	-55	0	0	933	1.25	0	0	1.61579	33.4715
18	24	1	64	-64	0	0	761	1	0	0	5.66426	1.16073
18	25	0	52	0	16	1	816	0	0	0	1.45106	0
18	26	1	48	-36	0	0	1104	0.75	0	0	2.92441	0
18	27	1	44	0	15	1	506	0	44	2	1.47349	2.94244
18	28	1	48	-72	0	0	913	1.5	0	0	1.43787	0
18	29	1	48	0	20	1	609	0	0	0	1.4121	0
18	30	1	44	-22	0	0	1001	0.5	0	0	2.8714	14.8502
18	31	1	64	-80	0	0	926	1.25	0	0	0.312497	8.51099
18	32	1	60	-75	0	0	673	1.25	0	0	0.610543	0
18	33	0	64	-32	0	0	815	0.5	0	0	0	8.21295
18	34	1	56	-70	0	0	822	1.25	0	0	0	12.1123
18	35	1	48	-24	0	0	714	0.5	0	0	1.31254	2.62883
18	36	1	56	-42	0	0	777	0.75	0	0	1.27952	1.27594
18	37	0	52	-26	0	0	864	0.5	0	0	0	2.5412
18	38	1	60	-30	0	1	1371	0.5	60	2	0	13.0216
18	39	1	44	-66	0	0	964	1.5	0	0	6.51656	13.3403
18	40	1	56	-28	0	0	851	0.5	0	0	2.97907	0
18	41	0	56	-84	0	0	745	1.5	0	0	6.49513	0
18	42	1	52	-39	0	0	1361	0.75	0	0	2.27972	1.65359
18	43	0	48	-24	0	0	1322	0.5	0	0	1.42663	0
18	44	1	56	-56	0	0	1639	1	0	0	1.58451	0
18	45	0	68	0	28	1	760	0	68	2	0	21.8685
18	46	1	52	-26	0	1	1002	0.5	52	2	5.13069	27.1225
18	47	1	52	-78	0	0	719	1.5	0	0	9.67909	9.73234
18	48	0	56	-42	0	0	941	0.75	0	0	15.1856	13.1636
18	49	1	48	-60	0	0	747	1.25	0	0	1.4965	38.0481
18	50	0	48	-12	0	1	900	0.25	48	2	7.32235	1.4555
18	51	1	52	-52	0	0	644	1	0	0	8.43481	4.01837
18	52	0	52	-52	0	0	723	1	0	0	1.32386	30.3097
18	53	0	64	-64	0	0	814	1	0	0	1.3912	30.2038
18	54	0	60	0	24	1	779	0	60	2	25.3123	4.9608
18	55	1	64	-32	0	1	1346	0.5	64	2	3.12343	103.506
18	56	0	44	-11	0	1	770	0.25	44	2	9.28113	12.2191
18	57	1	44	-11	0	1	1091	0.25	-11	1	1.55921	17.8924
18	58	0	56	-70	0	0	1023	1.25	0	0	7.25541	1.44225
18	59	1	64	-48	0	1	1448	0.75	64	2	1.96401	0
18	60	1	64	0	30	1	577	0	0	0	13.3857	10.22
18	61	1	64	-96	0	0	1035	1.5	0	0	0	10.855
18	62	1	56	-84	0	0	605	1.5	0	0	1.29402	2.02596
18	63	0	64	-48	0	0	1168	0.75	0	0	3.754	1.24787
18	64	1	64	-16	0	1	798	0.25	64	2	1.22415	6.14033
18	65	0	64	-16	0	1	1577	0.25	64	2	6.25671	6.18814
18	66	0	56	-56	0	0	1013	1	0	0	3.55557	3.53669
18	67	0	56	-28	0	0	904	0.5	0	0	27.1567	39.859
18	68	0	56	-14	0	1	932	0.25	-14	1	3.10352	38.8592
18	69	1	60	-90	0	0	985	1.5	0	0	1.43787	18.6944
18	70	0	60	-30	0	0	1784	0.5	0	0	2.62883	51.6595
18	71	0	60	-75	0	0	911	1.25	0	0	9.21429	2.61388
18	72	0	44	-33	0	0	1049	0.75	0	0	6.18814	3.67246
18	73	0	44	-66	0	0	954	1.5	0	0	5.78657	6.23898
18	74	1	60	0	24	1	986	0	60	2	1.46982	0
18	75	0	64	-96	0	0	1059	1.5	0	0	2.201	0
18	76	1	60	-45	0	0	1471	0.75	0	0	1.10752	0
18	77	0	72	0	32	1	797	0	72	2	1.1047	0
18	78	0	64	0	30	1	721	0	0	0	2.19542	0
18	79	0	52	-78	0	0	803	1.5	0	0	7.25587	0
18	80	0	48	-60	0	0	871	1.25	0	0	6.44503	6.50845
18	81	1	44	-44	0	0	879	1	0	0	1.08259	26.7555
18	82	0	64	-80	0	0	872	1.25	0	0	3.33105	0
18	83	1	52	-65	0	0	962	1.25	0	0	2.17884	39.3399
18	84	0	52	-39	0	0	695	0.75	0	0	6.91667	5.69662
18	85	1	44	-55	0	0	696	1.25	0	0	4.34674	4.31413
18	86	1	60	-60	0	0	1068	1	0	0	1.05077	1.0612
18	87	1	68	0	28	1	600	0	0	0	5.29296	4.2083
18	88	1	60	-15	0	1	880	0.25	-15	1	3.03944	1.01072
19	1	1	52	0	16	0	1370	0	16	2	8.48303	13.4016
19	2	1	44	-44	0	1	1958	1	44	2	1.63682	1.53965
19	3	0	64	-96	0	0	2630	1.5	0	0	0.805788	6.75748
19	4	0	48	-48	0	1	910	1	48	2	9.94542	6.54741
19	5	0	48	-72	0	1	1484	1.5	48	2	0.807452	6.47979
19	6	1	48	-48	0	0	2037	1	0	0	0.787852	0.786254
19	7	0	48	-24	0	1	2092	0.5	48	2	0	0.776781
19	8	0	64	-80	0	0	1595	1.25	0	0	1.52433	0.76141
19	9	0	64	-16	0	1	1561	0.25	-16	1	6.33507	4.69375
19	10	1	44	-22	0	1	1979	0.5	-22	1	0.762924	1.53653
19	11	0	52	-39	0	0	1503	0.75	0	0	3.02421	2.321
19	12	0	56	-28	0	1	1871	0.5	-28	1	0.755403	0
19	13	0	64	-64	0	1	1749	1	64	2	3.02461	2.25285
19	14	1	44	-66	0	1	2732	1.5	-66	1	1.15361	0.164481
19	15	0	44	-33	0	1	1695	0.75	44	2	2.9658	2.61978
19	16	1	44	-33	0	1	2366	0.75	-33	1	0	3.93394
19	17	1	68	0	28	0	1334	0	28	2	1.91584	0.956699
19	18	0	60	-45	0	1	1309	0.75	60	2	6.01361	4.87703
19	19	0	60	-60	0	1	1216	1	-60	1	2.08655	0.720961
19	20	1	56	-56	0	1	1679	1	56	2	1.43505	1.19397
19	21	0	56	0	28	0	945	0	28	2	4.43143	3.58672
19	22	0	68	0	28	0	855	0	28	2	2.94281	2.19644
19	23	0	56	-14	0	0	1454	0.25	0	0	5.37255	1.57092
19	24	1	60	-60	0	1	1053	1	-60	1	0.408502	5.8743
19	25	1	52	-78	0	0	988	1.5	0	0	2.84294	1.81
19	26	1	64	-96	0	0	1486	1.5	0	0	2.09044	1.69468
19	27	1	60	-90	0	1	1400	1.5	60	2	2.09435	1.39232
19	28	1	60	-15	0	1	1273	0.25	60	2	5.02752	4.26442
19	29	1	48	0	20	0	916	0	20	2	0.997571	0
19	30	1	44	0	15	1	1239	0	44	2	1.36416	0.68145
19	31	0	52	0	16	1	1820	0	0	0	1.38713	2.08264
19	32	1	44	-11	0	1	1788	0.25	44	2	0.685237	6.13187
19	33	0	56	-56	0	0	942	1	0	0	3.05183	0.70206
19	34	1	44	-55	0	1	2931	1.25	44	2	5.76226	0
19	35	1	52	-26	0	1	1294	0.5	52	2	1.41877	4.24028
19	36	1	64	-80	0	0	1244	1.25	0	0	1.37429	1.36921
19	37	1	48	-12	0	1	876	0.25	48	2	0	0.677697
19	38	0	60	-15	0	1	908	0.25	-15	1	2.00197	3.45815
19	39	1	56	-70	0	0	1083	1.25	0	0	6.40278	2.82151
19	40	1	56	0	28	1	1364	0	0	0	0.306406	5.57979
19	41	0	44	-22	0	1	1288	0.5	44	2	0	14.2194
19	42	1	72	0	32	0	938	0	32	2	2.02937	1.34919
19	43	0	52	-52	0	1	3017	1	52	2	2.70831	2.6984
19	44	1	64	-16	0	1	937	0.25	-16	1	0.663027	0.515792
19	45	0	44	-11	0	1	789	0.25	-11	1	3.64663	10.9828
19	46	0	52	-13	0	1	1722	0.25	-13	1	2.07103	0
19	47	1	48	-36	0	0	2741	0.75	0	0	7.00101	3.75312
19	48	1	64	-48	0	1	1117	0.75	-48	1	8.63739	3.4646
19	49	0	52	-78	0	1	3826	1.5	52	2	3.38851	4.04761
19	50	1	52	-13	0	1	1592	0.25	52	2	1.31296	0
19	51	1	56	-14	0	1	940	0.25	56	2	12.6025	7.55179
19	52	0	48	-36	0	0	1270	0.75	0	0	1.3177	0.675215
19	53	1	48	-24	0	1	1059	0.5	-24	1	3.86306	2.65934
19	54	0	52	-26	0	1	1241	0.5	52	2	3.98902	2.64493
19	55	0	52	-65	0	0	1160	1.25	0	0	2.63066	0.655889
19	56	1	48	-60	0	1	3506	1.25	48	2	2.60249	1.93971
19	57	0	72	0	32	1	1681	0	0	0	1.27606	0.636346
19	58	0	48	-60	0	0	976	1.25	0	0	6.04379	4.6581
19	59	1	52	-39	0	1	1457	0.75	-39	1	1.57847	1.28741
19	60	1	52	-65	0	1	2626	1.25	-65	1	1.90904	1.26711
19	61	0	44	-44	0	1	1145	1	44	2	1.25387	1.24951
19	62	1	52	-52	0	1	2793	1	-52	1	0.617754	1.23231
19	63	0	48	0	20	1	2884	0	48	2	2.51652	1.94218
19	64	1	64	-64	0	0	943	1	0	0	0.615626	0.620968
19	65	1	48	-72	0	0	1118	1.5	0	0	1.27606	2.9294
19	66	0	60	0	24	1	1174	0	0	0	7.90643	3.90375
19	67	1	60	-75	0	0	2744	1.25	0	0	2.00723	11.6931
19	68	0	48	-12	0	1	1826	0.25	48	2	9.44478	0.666645
19	69	1	64	-32	0	1	1416	0.5	-32	1	0.647722	4.51799
19	70	1	56	-42	0	1	2356	0.75	-42	1	4.46232	3.15946
19	71	0	44	-55	0	1	2199	1.25	-55	1	1.85647	1.23231
19	72	0	64	-48	0	1	1546	0.75	64	2	0.477084	4.36193
19	73	1	60	-30	0	1	999	0.5	-30	1	1.21551	1.8186
19	74	1	60	0	24	1	1299	0	0	0	1.19504	1.19302
19	75	0	56	-42	0	0	1367	0.75	0	0	0	22.3287
19	76	0	64	0	30	1	939	0	0	0	3.09413	2.46463
19	77	1	60	-45	0	1	3063	0.75	-45	1	1.20725	0
19	78	0	64	-32	0	1	1690	0.5	-32	1	1.80934	0
19	79	0	56	-84	0	1	1851	1.5	56	2	1.80934	0.601068
19	80	0	56	-70	0	1	2065	1.25	-70	1	1.19302	1.18901
19	81	0	44	-66	0	1	972	1.5	44	2	1.17513	0.587074
19	82	1	56	-28	0	1	1001	0.5	56	2	2.39412	2.38605
19	83	1	64	0	30	1	1355	0	64	2	0.587074	1.30159
19	84	0	60	-90	0	0	950	1.5	0	0	0.644696	0.57932
19	85	0	60	-75	0	0	3657	1.25	0	0	0.578363	0.576456
19	86	0	60	-30	0	1	809	0.5	-30	1	1.14441	0.571735
19	87	0	44	0	15	1	901	0	0	0	0.612457	27.9342
19	88	1	56	-84	0	0	891	1.5	0	0	4.34682	3.70335
20	1	0	48	0	20	0	602	0	20	2	59.9564	88.0778
20	2	1	56	-42	0	0	714	0.75	0	0	25.6463	36.8114
20	3	0	48	-72	0	0	719	1.5	0	0	1.72105	9.01013
20	4	1	52	-26	0	0	745	0.5	0	0	5.49643	5.66601
20	5	1	64	-48	0	1	1078	0.75	64	2	1.76977	1.8905
20	6	0	60	-45	0	0	795	0.75	0	0	10.0168	1.07885
20	7	0	60	-15	0	1	644	0.25	-15	1	38.9323	0
20	8	0	64	-80	0	0	757	1.25	0	0	0.647268	0.47696
20	9	0	48	-48	0	1	724	1	-48	1	19.1169	0
20	10	1	48	-60	0	0	762	1.25	0	0	13.7106	14.0596
20	11	0	52	-78	0	0	859	1.5	0	0	3.46669	2.05783
20	12	1	64	-16	0	1	573	0.25	64	2	15.0526	0.560488
20	13	0	44	0	15	0	633	0	15	2	10.285	5.53078
20	14	1	52	0	16	1	569	0	52	2	49.244	4.39702
20	15	1	64	0	30	0	928	0	30	2	1.24805	0.40531
20	16	0	52	-52	0	0	756	1	0	0	1.69687	6.83147
20	17	1	56	0	28	1	520	0	0	0	5.83683	6.20656
20	18	1	48	-12	0	0	837	0.25	0	0	1.39473	33.3421
20	19	1	56	-70	0	0	763	1.25	0	0	4.5445	0.13565
20	20	0	44	-44	0	1	684	1	44	2	0.177923	0
20	21	1	44	-33	0	0	1031	0.75	0	0	2.59779	1.37061
20	22	1	56	-14	0	1	617	0.25	-14	1	0.527618	0.937598
20	23	0	56	-28	0	1	593	0.5	-28	1	18.5896	21.3306
20	24	0	52	-26	0	1	877	0.5	52	2	5.43335	0.0192563
20	25	1	52	-52	0	0	977	1	0	0	4.1421	18.336
20	26	1	64	-80	0	0	976	1.25	0	0	17.586	1.56385
20	27	0	52	0	16	1	540	0	0	0	1.76354	10.9778
20	28	0	44	-55	0	1	1077	1.25	44	2	20.4138	8.43605
20	29	0	52	-65	0	1	1107	1.25	-65	1	3.33304	0
20	30	1	44	-44	0	1	634	1	44	2	2.3885	3.50504
20	31	1	56	-56	0	0	1576	1	0	0	4.44222	9.00995
20	32	0	64	-96	0	0	1407	1.5	0	0	4.82182	15.0352
20	33	1	60	-30	0	1	791	0.5	-30	1	2.14281	2.02109
20	34	0	56	-56	0	1	599	1	56	2	4.43213	8.43494
20	35	0	56	-70	0	1	2488	1.25	56	2	3.26667	1.57206
20	36	1	44	0	15	0	755	0	15	2	9.74816	2.62553
20	37	1	64	-64	0	0	823	1	0	0	3.69358	6.85683
20	38	0	52	-13	0	1	1109	0.25	52	2	2.6537	0
20	39	1	60	-60	0	0	856	1	0	0	34.8789	5.16632
20	40	0	64	-32	0	1	750	0.5	64	2	4.04964	11.2217
20	41	1	60	0	24	0	975	0	24	2	9.42767	0.45899
20	42	1	44	-55	0	0	877	1.25	0	0	10.9262	12.4342
20	43	0	64	-48	0	0	1063	0.75	0	0	2.0175	0.0206038
20	44	0	60	0	24	1	719	0	60	2	6.12155	0
20	45	0	44	-22	0	0	744	0.5	0	0	24.8691	4.00694
20	46	0	56	0	28	1	583	0	0	0	9.5989	0.153799
20	47	0	52	-39	0	1	1085	0.75	52	2	0.885524	1.21499
20	48	0	60	-75	0	0	940	1.25	0	0	17.6153	7.23147
20	49	0	60	-90	0	0	783	1.5	0	0	0.170819	0
20	50	0	64	-16	0	1	634	0.25	64	2	6.64502	10.9495
20	51	0	56	-14	0	1	2314	0.25	-14	1	27.2701	0
20	52	1	48	-24	0	1	662	0.5	48	2	24.5795	2.14735
20	53	1	56	-28	0	0	1178	0.5	0	0	7.42037	6.72259
20	54	0	64	0	30	1	598	0	0	0	0	15.7392
20	55	0	64	-64	0	1	1371	1	-64	1	10.1933	0.422493
20	56	1	44	-66	0	1	1420	1.5	-66	1	13.5839	7.74557
20	57	1	52	-39	0	1	1728	0.75	-39	1	9.93483	1.28313
20	58	1	48	-72	0	0	653	1.5	0	0	13.0264	3.46555
20	59	1	64	-96	0	1	908	1.5	64	2	0.154161	0
20	60	1	60	-90	0	0	725	1.5	0	0	30.1081	11.92
20	61	0	48	-24	0	1	831	0.5	-24	1	6.15041	6.769
20	62	1	60	-75	0	0	774	1.25	0	0	3.24675	35.4299
20	63	1	48	-36	0	1	1396	0.75	48	2	1.50559	0.314688
20	64	1	48	-48	0	0	849	1	0	0	0.316885	0.529743
20	65	1	44	-11	0	1	675	0.25	44	2	0.604542	7.49266
20	66	1	56	-84	0	0	857	1.5	0	0	13.5797	4.38437
20	67	0	56	-84	0	0	1001	1.5	0	0	0	11.1582
20	68	1	60	-15	0	1	514	0.25	-15	1	21.2276	1.01935
20	69	1	68	0	28	0	1226	0	28	2	4.15944	1.72537
20	70	0	56	-42	0	1	1398	0.75	-42	1	17.4469	1.04288
20	71	0	68	0	28	0	1196	0	28	2	3.19289	6.57607
20	72	0	72	0	32	1	919	0	72	2	1.65895	0
20	73	0	48	-60	0	0	931	1.25	0	0	3.85084	0
20	74	1	48	0	20	0	1025	0	20	2	7.71367	0
20	75	0	60	-60	0	0	743	1	0	0	2.01357	18.4213
20	76	0	44	-33	0	1	782	0.75	44	2	1.78986	0
20	77	1	60	-45	0	0	1323	0.75	0	0	1.64043	9.58996
20	78	0	44	-66	0	0	813	1.5	0	0	5.65761	6.42369
20	79	1	52	-78	0	1	1161	1.5	-78	1	2.59497	13.5611
20	80	1	64	-32	0	1	688	0.5	-32	1	4.6391	0
20	81	0	60	-30	0	1	628	0.5	60	2	11.7497	2.70692
20	82	1	52	-13	0	1	1009	0.25	-13	1	6.00226	0
20	83	0	44	-11	0	1	777	0.25	-11	1	4.94057	8.67461
20	84	0	48	-36	0	1	915	0.75	48	2	17.2395	1.63265
20	85	1	44	-22	0	1	1130	0.5	-22	1	7.74379	0.163558
20	86	1	72	0	32	0	1300	0	32	2	10.6819	0
20	87	1	52	-65	0	0	1011	1.25	0	0	16.3651	3.66756
20	88	0	48	-12	0	1	797	0.25	-12	1	0.986312	10.3895
21	1	0	44	-55	0	0	1105	1.25	0	0	8.50546	1.76755
21	2	0	64	-64	0	1	1604	1	64	2	1.69993	2.25081
21	3	1	44	-33	0	1	1384	0.75	44	2	1.91775	5.97484
21	4	0	52	0	16	1	971	0	52	2	11.8906	10.8202
21	5	1	60	-45	0	1	1016	0.75	60	2	12.375	3.44752
21	6	0	68	0	28	1	1018	0	68	2	2.76038	0.173163
21	7	1	48	-12	0	0	982	0.25	0	0	3.20941	0.770763
21	8	0	60	-30	0	0	1093	0.5	0	0	0.143268	5.87568
21	9	1	60	-30	0	1	1161	0.5	-30	1	0.97443	0.0252741
21	10	1	60	-15	0	1	955	0.25	-15	1	5.13508	3.23792
21	11	0	48	-48	0	1	1838	1	48	2	2.35043	0.446462
21	12	1	64	-96	0	0	1022	1.5	0	0	13.1004	6.90317
21	13	1	56	-84	0	0	990	1.5	0	0	2.77136	3.32723
21	14	1	56	-42	0	0	1681	0.75	0	0	0.85578	0.403699
21	15	1	52	-78	0	0	844	1.5	0	0	0.698442	0.0609335
21	16	0	52	-39	0	1	892	0.75	52	2	2.42046	1.26395
21	17	0	44	-11	0	1	889	0.25	44	2	10.9575	5.34767
21	18	1	52	-39	0	1	803	0.75	-39	1	3.14841	2.42521
21	19	0	60	-15	0	1	677	0.25	-15	1	2.72267	2.21938
21	20	0	44	-33	0	1	750	0.75	-33	1	2.73042	1.72979
21	21	1	56	-28	0	1	913	0.5	56	2	4.18535	3.37569
21	22	0	56	-70	0	0	738	1.25	0	0	3.39202	2.11737
21	23	0	52	-65	0	0	790	1.25	0	0	0	0.256718
21	24	1	44	-22	0	1	938	0.5	-22	1	2.64388	2.22782
21	25	0	52	-13	0	1	960	0.25	52	2	1.82318	1.40336
21	26	1	56	-56	0	0	895	1	0	0	4.50588	2.47281
21	27	1	64	-16	0	1	755	0.25	-16	1	2.44891	1.27521
21	28	1	56	-70	0	0	767	1.25	0	0	4.34905	3.76908
21	29	0	72	0	32	1	936	0	0	0	2.59665	1.40616
21	30	1	48	-60	0	0	719	1.25	0	0	2.10111	1.47641
21	31	1	52	-13	0	1	861	0.25	52	2	1.06725	1.06469
21	32	0	60	-45	0	1	760	0.75	-45	1	0.483564	0.897791
21	33	1	44	0	15	1	683	0	44	2	3.36718	6.92807
21	34	0	60	-75	0	0	693	1.25	0	0	0.835293	0.485441
21	35	0	60	0	24	1	826	0	0	0	0.323637	0.653331
21	36	0	56	-56	0	0	705	1	0	0	0.915741	1.12855
21	37	1	56	0	28	1	842	0	0	0	6.20473	4.08842
21	38	1	48	-24	0	0	970	0.5	0	0	1.89099	1.2024
21	39	0	44	-22	0	1	889	0.5	44	2	0.212191	0.35176
21	40	1	48	-48	0	0	875	1	0	0	0.590914	0.810969
21	41	0	56	0	28	1	837	0	56	2	6.25424	5.06472
21	42	1	44	-55	0	0	777	1.25	0	0	8.71396	3.57798
21	43	0	56	-84	0	0	905	1.5	0	0	1.50893	0.614201
21	44	1	64	-80	0	0	691	1.25	0	0	7.18336	6.99606
21	45	1	48	-36	0	1	884	0.75	48	2	0.229893	5.94675
21	46	0	56	-14	0	1	933	0.25	-14	1	2.72708	1.04668
21	47	0	44	-66	0	0	942	1.5	0	0	3.04819	2.04596
21	48	0	48	0	20	1	801	0	48	2	1.15784	1.0327
21	49	1	60	-60	0	0	702	1	0	0	0.771135	5.279
21	50	0	52	-26	0	1	901	0.5	52	2	5.89116	1.95608
21	51	1	64	-48	0	1	821	0.75	-48	1	0.732016	1.31311
21	52	1	44	-44	0	0	765	1	0	0	1.17813	1.67153
21	53	1	60	0	24	1	772	0	0	0	1.66115	2.10481
21	54	0	56	-42	0	0	964	0.75	0	0	0.7359	0.330449
21	55	0	48	-72	0	0	1051	1.5	0	0	6.50428	4.10705
21	56	0	64	-48	0	1	974	0.75	-48	1	1.87479	0.388842
21	57	1	44	-11	0	1	717	0.25	44	2	0.367718	0.362866
21	58	0	64	-80	0	0	878	1.25	0	0	6.33195	3.73744
21	59	0	52	-52	0	0	1063	1	0	0	0.341393	0.696623
21	60	1	64	-64	0	0	806	1	0	0	0.587015	0.393983
21	61	1	52	-26	0	1	702	0.5	-26	1	1.05762	0
21	62	0	60	-60	0	0	716	1	0	0	3.06544	2.46593
21	63	0	48	-60	0	0	1105	1.25	0	0	1.20628	1.46593
21	64	0	52	-78	0	0	897	1.5	0	0	0.435775	0.228192
21	65	0	56	-28	0	1	849	0.5	-28	1	3.82133	0.861763
21	66	0	48	-24	0	1	833	0.5	48	2	3.29218	1.36612
21	67	1	60	-75	0	0	891	1.25	0	0	0.0474021	8.58822
21	68	1	44	-66	0	0	990	1.5	0	0	1.0009	0.284124
21	69	1	68	0	28	0	1034	0	28	2	0.766712	0.409904
21	70	0	44	0	15	1	1083	0	44	2	2.61254	0.379928
21	71	1	64	-32	0	1	1362	0.5	-32	1	2.92742	16.6257
21	72	1	72	0	32	0	916	0	32	2	0.809558	10.043
21	73	0	44	-44	0	0	888	1	0	0	0.382826	0.833041
21	74	1	48	-72	0	0	861	1.5	0	0	1.47076	1.39229
21	75	1	52	0	16	1	1226	0	0	0	0.280898	15.5133
21	76	1	64	0	30	1	968	0	0	0	0.215166	0.361618
21	77	1	60	-90	0	0	801	1.5	0	0	0	9.85699
21	78	0	64	-32	0	1	1099	0.5	-32	1	4.00443	2.0448
21	79	0	64	-16	0	1	1367	0.25	64	2	0.780324	10.7245
21	80	0	48	-12	0	1	1312	0.25	-12	1	1.98334	0.620631
21	81	0	64	0	30	1	889	0	64	2	0.470295	3.8474
21	82	0	64	-96	0	0	881	1.5	0	0	11.3812	0.191532
21	83	0	60	-90	0	0	781	1.5	0	0	6.48592	0.338777
21	84	1	52	-52	0	0	786	1	0	0	3.17479	1.60526
21	85	1	52	-65	0	0	882	1.25	0	0	0.893678	22.298
21	86	0	48	-36	0	0	918	0.75	0	0	3.62529	18.9509
21	87	1	48	0	20	0	1186	0	20	2	8.40353	11.7577
21	88	1	56	-14	0	0	1012	0.25	0	0	7.02517	0
22	1	0	64	-16	0	0	1141	0.25	0	0
22	2	0	60	-60	0	0	1363	1	0	0
22	3	1	60	-60	0	0	1070	1	0	0
22	4	0	44	-66	0	0	897	1.5	0	0
22	5	1	48	-12	0	0	1467	0.25	0	0
22	6	0	56	-70	0	0	904	1.25	0	0
22	7	0	68	0	28	1	1323	0	0	1
22	8	1	56	0	28	0	1012	0	28	0
22	9	0	44	0	15	0	1115	0	15	0
22	10	1	60	0	24	0	1094	0	24	0
22	11	0	56	-28	0	0	1005	0.5	0	0
22	12	1	60	-75	0	0	919	1.25	0	0
22	13	1	52	-39	0	0	748	0.75	0	0
22	14	0	52	-13	0	0	836	0.25	0	0
22	15	1	52	-52	0	0	805	1	0	0
22	16	1	64	-16	0	0	704	0.25	0	0
22	17	0	48	0	20	0	838	0	20	0
22	18	1	48	-48	0	0	825	1	0	0
22	19	1	64	-48	0	0	694	0.75	0	0
22	20	0	72	0	32	0	613	0	32	0
22	21	1	56	-84	0	0	809	1.5	0	0
22	22	0	52	-39	0	0	725	0.75	0	0
22	23	1	64	-96	0	0	817	1.5	0	0
22	24	0	60	-90	0	0	796	1.5	0	0
22	25	0	64	-64	0	0	703	1	0	0
22	26	1	48	0	20	0	783	0	20	0
22	27	0	48	-72	0	0	873	1.5	0	0
22	28	0	52	-52	0	0	807	1	0	0
22	29	0	56	-84	0	0	822	1.5	0	0
22	30	1	72	0	32	1	856	0	72	2
22	31	0	52	-65	0	0	823	1.25	0	0
22	32	1	52	-65	0	0	1024	1.25	0	0
22	33	0	48	-48	0	0	838	1	0	0
22	34	0	44	-22	0	0	810	0.5	0	0
22	35	0	60	-30	0	0	806	0.5	0	0
22	36	0	44	-33	0	0	656	0.75	0	0
22	37	1	68	0	28	1	1128	0	0	1
22	38	0	56	0	28	0	489	0	28	0
22	39	1	44	-11	0	1	1113	0.25	-11	1
22	40	1	56	-56	0	0	742	1	0	0
22	41	1	44	-33	0	0	698	0.75	0	0
22	42	0	52	-26	0	0	561	0.5	0	0
22	43	0	56	-14	0	0	587	0.25	0	0
22	44	1	52	-13	0	0	586	0.25	0	0
22	45	1	48	-36	0	0	701	0.75	0	0
22	46	0	56	-56	0	0	676	1	0	0
22	47	1	44	-55	0	0	691	1.25	0	0
22	48	0	64	-32	0	0	631	0.5	0	0
22	49	0	64	-48	0	0	772	0.75	0	0
22	50	1	56	-70	0	0	749	1.25	0	0
22	51	0	64	0	30	0	1437	0	30	0
22	52	1	56	-14	0	0	708	0.25	0	0
22	53	1	48	-24	0	0	789	0.5	0	0
22	54	0	44	-11	0	0	565	0.25	0	0
22	55	0	52	0	16	1	1170	0	52	2
22	56	0	60	0	24	1	828	0	60	2
22	57	0	64	-96	0	0	765	1.5	0	0
22	58	1	56	-28	0	0	695	0.5	0	0
22	59	0	56	-42	0	0	828	0.75	0	0
22	60	1	64	-32	0	0	656	0.5	0	0
22	61	0	48	-60	0	0	774	1.25	0	0
22	62	1	44	-22	0	0	675	0.5	0	0
22	63	1	52	0	16	1	1324	0	0	1
22	64	1	48	-72	0	0	1141	1.5	0	0
22	65	0	60	-75	0	0	896	1.25	0	0
22	66	0	48	-12	0	0	642	0.25	0	0
22	67	0	64	-80	0	0	999	1.25	0	0
22	68	1	60	-90	0	0	946	1.5	0	0
22	69	1	52	-26	0	0	628	0.5	0	0
22	70	1	64	-80	0	0	747	1.25	0	0
22	71	1	44	0	15	0	747	0	15	0
22	72	0	44	-44	0	0	766	1	0	0
22	73	0	60	-45	0	0	1021	0.75	0	0
22	74	1	60	-30	0	0	828	0.5	0	0
22	75	1	48	-60	0	0	863	1.25	0	0
22	76	1	52	-78	0	0	750	1.5	0	0
22	77	1	64	-64	0	0	909	1	0	0
22	78	1	60	-15	0	1	1716	0.25	-15	1
22	79	1	60	-45	0	0	1115	0.75	0	0
22	80	1	44	-66	0	0	910	1.5	0	0
22	81	0	60	-15	0	0	657	0.25	0	0
22	82	0	48	-24	0	0	1212	0.5	0	0
22	83	0	48	-36	0	0	821	0.75	0	0
22	84	1	44	-44	0	0	1242	1	0	0
22	85	0	52	-78	0	0	912	1.5	0	0
22	86	1	56	-42	0	0	863	0.75	0	0
22	87	1	64	0	30	1	996	0	0	1
22	88	0	44	-55	0	0	898	1.25	0	0
23	1	0	48	-12	0	1	907	0.25	-12	1	0.136549	0.0946944
23	2	1	60	-90	0	0	1056	1.5	0	0	2.16475	0.218033
23	3	1	64	-80	0	0	1076	1.25	0	0	4.27817	0.727685
23	4	0	60	-15	0	1	889	0.25	-15	1	0.00353791	2.15152
23	5	0	56	-28	0	1	614	0.5	56	2	0.249108	0.631702
23	6	0	56	-56	0	1	817	1	-56	1	0.615486	0.415606
23	7	0	48	-36	0	1	881	0.75	48	2	2.83424	0.734115
23	8	1	64	-32	0	1	681	0.5	64	2	1.86218	0.177478
23	9	1	64	-16	0	1	659	0.25	64	2	0	3.06926
23	10	1	44	-55	0	0	1254	1.25	0	0	1.42973	2.22439
23	11	1	44	0	15	1	657	0	0	1	0.125575	0.1006
23	12	0	60	-45	0	1	900	0.75	60	2	1.60743	0.388492
23	13	0	64	-80	0	0	846	1.25	0	0	0.76818	1.5872
23	14	1	56	-70	0	0	1295	1.25	0	0	1.2806	1.35561
23	15	1	48	-48	0	1	790	1	48	2	1.48211	0.564443
23	16	0	44	-33	0	1	947	0.75	-33	1	0.862873	0
23	17	1	48	-60	0	0	984	1.25	0	0	0.942591	0.238393
23	18	0	56	-42	0	1	795	0.75	56	2	1.17403	0.385888
23	19	0	52	-26	0	1	691	0.5	-26	1	1.34117	0.389285
23	20	1	52	-13	0	1	756	0.25	52	2	0	2.2501
23	21	1	56	-56	0	1	867	1	-56	1	1.17084	0.576385
23	22	0	56	0	28	1	506	0	56	2	0.950852	0.188607
23	23	1	64	-48	0	1	902	0.75	-48	1	0.664186	3.73387
23	24	0	48	-48	0	0	1155	1	0	0	3.90252	1.89881
23	25	1	52	-39	0	1	866	0.75	-39	1	1.03704	0.694068
23	26	0	44	-22	0	1	868	0.5	-22	1	1.8014	1.76989
23	27	0	44	-11	0	1	639	0.25	44	2	1.24181	1.42807
23	28	1	44	-22	0	1	731	0.5	44	2	0.53597	0.562063
23	29	0	52	-52	0	0	1035	1	0	0	0.265959	0.553933
23	30	1	60	-45	0	1	949	0.75	60	2	0.238208	0.49671
23	31	0	52	-65	0	0	776	1.25	0	0	0.835171	0.182669
23	32	1	44	-33	0	1	744	0.75	-33	1	0.459128	0.989014
23	33	0	52	-13	0	1	695	0.25	52	2	1.15798	0.959611
23	34	1	68	0	28	1	764	0	0	1	0.957337	0.384314
23	35	1	52	-78	0	0	856	1.5	0	0	0.975781	0.786154
23	36	0	44	-66	0	0	816	1.5	0	0	1.2661	1.87454
23	37	1	48	-72	0	0	726	1.5	0	0	0.0221117	2.62943
23	38	1	56	0	28	1	563	0	0	1	0.54679	0.751554
23	39	1	56	-42	0	1	948	0.75	-42	1	1.95888	1.49845
23	40	1	60	-75	0	0	763	1.25	0	0	1.16099	1.00783
23	41	0	56	-14	0	1	559	0.25	56	2	1.33793	1.09309
23	42	0	64	0	30	1	622	0	64	2	1.04218	0.944971
23	43	0	48	-72	0	0	840	1.5	0	0	0.857924	0.853488
23	44	0	64	-16	0	1	561	0.25	-16	1	0.907141	0.38422
23	45	0	48	-24	0	1	591	0.5	-24	1	8.52134	5.39973
23	46	0	68	0	28	1	463	0	68	2	1.76705	1.74171
23	47	1	60	-30	0	1	405	0.5	-30	1	1.25637	1.10798
23	48	1	64	-96	0	1	688	1.5	-96	1	0.5478	0.548461
23	49	1	52	-52	0	0	1268	1	0	0	0.870388	0.0328516
23	50	1	48	-24	0	1	548	0.5	-24	1	1.00339	0.403912
23	51	0	44	-55	0	0	762	1.25	0	0	0.947543	0.906286
23	52	1	56	-14	0	1	499	0.25	-14	1	0.834146	0.629377
23	53	1	56	-28	0	1	554	0.5	56	2	0.380527	0.0738067
23	54	1	44	-44	0	1	401	1	-44	1	0.139801	0.00975827
23	55	0	64	-32	0	1	516	0.5	-32	1	1.1088	0.371241
23	56	1	52	0	16	1	436	0	52	2	0.977674	0.983538
23	57	1	48	-36	0	1	589	0.75	-36	1	0.795614	0.936991
23	58	1	44	-11	0	1	582	0.25	44	2	0.880157	0.736244
23	59	1	64	-64	0	0	683	1	0	0	0.591908	0.251015
23	60	0	52	0	16	1	426	0	52	2	0.850495	1.13217
23	61	0	56	-70	0	0	780	1.25	0	0	2.14649	1.38245
23	62	0	44	-44	0	1	1044	1	44	2	1.95982	0.5508
23	63	0	64	-48	0	1	900	0.75	64	2	1.42816	1.18329
23	64	1	44	-66	0	0	668	1.5	0	0	1.745	0.787212
[truncated: 990 more rows]
